# Supplementary material for: Causal biological network database: a comprehensive platform of causal biological network models focused on the pulmonary and vascular systems
Source: Database (Oxford). 2015 Apr 17;2015:bav030. doi: 10.1093/database/bav030 (PMC4401337; doi:10.1093/database/bav030)
Supplement: Supplementary Data [file supp_bav030_CBN_networks_release_July2014.xlsx]

## Sheet: NetworkModels-post-knitting
Track	Class	Original "Big" Network Model	Knitted Network	Subnetworks	Description	Last_Updated	Based_on	Number_nodes	Number_edges	Number_hyps
Cell Proliferation and Cell Fate	Cell fate	DACS	Apoptosis	Caspase Cascade	The Caspase cascade model was made by PMI and Selventa as part of the DNA Damage, Autophagy, Cell Death and Senescence (DACS) collaboration. The model depicts the causal mechanisms that lead to the formation of the apoptosome and subsequent activation of the effector caspases. This model was built exclusively from the literature to capture the expected biology. This model has been updated to refl…	2013-03-18 08:37:00	apoptosis	57	74	12
Cell Proliferation and Cell Fate	Cell fate	DACS	Apoptosis	ER Stress-Induced Apoptosis	The Endoplasmic Reticulum Stress model was made by PMI and Selventa as part of the 2010 Cell Stress Network collaboration. The model depicts the causal mechanisms that regulate Endoplasmic Reticulum Stress including the unfolded protein response and the pathways downstream of the three key stress mediators: PERK (Eif2ak3), ATF6, and IRE1alpha (Ern1). The pro-apoptotic arm of the ER stress respons…	2013-03-18 08:37:00	response to endoplasmic reticulum stress	107	153	48
Cell Proliferation and Cell Fate	Cell fate	DACS	Apoptosis	MAPK Signaling	The MAPK signaling model was made by PMI and Selventa as part of the DNA Damage, Autophagy, Cell Death and Senescence (DACS) collaboration. The model depicts the causal mechanisms that regulate the pro-apoptotic proteins (Bad, Bax, Bim) via PI3K/AKT and JNK pathways . This model was built from the literature to capture the expected biology and augmented with data set derived nodes. This model has…	2013-03-18 08:37:00	apoptosis	75	93	35
Cell Proliferation and Cell Fate	Cell fate	DACS	Apoptosis	NFkB Signaling	The NFkB signaling model was made by PMI and Selventa as part of the DNA Damage, Autophagy, Cell Death and Senescence (DACS) collaboration. The model depicts the causal mechanisms that induce activation of NFkB signaling and its downstream gene expressions of anti-apoptotic proteins. This model was built from the literature to capture the expected biology and augmented with data set derived nodes…	2013-03-18 08:37:00	apoptosis	63	79	24
Cell Proliferation and Cell Fate	Cell fate	DACS	Apoptosis	PKC Signaling	The PKC signlaing model was made by PMI and Selventa as part of the DNA Damage, Autophagy, Cell Death and Senescence (DACS) collaboration. The model depicts the causal mechanisms that PKC family members participate in during apoptosis. This model was built from the literature to capture the expected biology and augmented with data set derived nodes. This model has been updated to reflect the PMI …	2013-03-18 08:37:00	kaof(PKC Family Hs)	36	55	18
Cell Proliferation and Cell Fate	Cell fate	DACS	Apoptosis	Proapoptotic Mitochondrial Signaling	The Mitochondrial signaling model was made by PMI and Selventa as part of the DNA Damage, Autophagy, Cell Death and Senescence (DACS) collaboration. The model depicts the causal mechanisms that induce the release of apoptotic factors from the mitochondrion into the cytoplasm. This model was built from the literature to capture the expected biology and augmented with data set derived nodes. This m…	2013-03-18 08:37:00	apoptosis	22	30	1
Cell Proliferation and Cell Fate	Cell fate	DACS	Apoptosis	Prosurvival Mitochondrial Signaling	The Mitochondrial signaling model was made by PMI and Selventa as part of the DNA Damage, Autophagy, Cell Death and Senescence (DACS) collaboration. The model depicts the causal mechanisms that inhibit the release of apoptotic factors from the mitochondrion into the cytoplasm. This model was built from the literature to capture the expected biology and augmented with data set derived nodes. This …	2013-03-18 08:37:00	apoptosis	18	24	3
Cell Proliferation and Cell Fate	Cell fate	DACS	Apoptosis	TNFR1/Fas Signaling	The TNFR1/Fas signaling model was made by PMI and Selventa as part of the DNA Damage, Autophagy, Cell Death and Senescence (DACS) collaboration. The model depicts the causal mechanisms that induce the activation of TNFR1 and Fas receptor, leading to downstream signaling of caspase 8. This model was built from the literature to capture the expected biology and augmented with data set derived nodes…	2013-03-18 08:37:00	apoptosis	24	28	12
Cell Proliferation and Cell Fate	Cell fate	DACS	Apoptosis	TP53 TS	The DNA Damage-TP53 TS model was made by PMI and Selventa as part of the DNA Damage, Autophagy, Cell Death and Senescence (DACS) collaboration. The model depicts the causal mechanisms that characterize TP53's transcriptional role in DNA damage.This model was built from the literature to capture the expected biology and augmented with data set derived nodes. This model has been updated to reflect …	2013-03-18 08:37:00	taof(TP53)	23	24	6
Cell Proliferation and Cell Fate	Cell fate	DACS	Autophagy	ATG Induction of Autophagy	The Autophagy-ATG protein TS model was made by PMI and Selventa as part of the DNA Damage, Autophagy, Cell Death and Senescence (DACS) collaboration. The model depicts the causal mechanisms that capture ATG induction of autophagy. This model was built exclusively from the literature to capture the expected biology. This model was enhanced with COPD and/or smoking relevant mechanisms during the 20…	2013-03-18 08:37:00	autophagy	25	32	5
Cell Proliferation and Cell Fate	Cell fate	DACS	Autophagy	Autophagy Induction	The Autophagy induction model was made by PMI and Selventa as part of the DNA Damage, Autophagy, Cell Death and Senescence (DACS) collaboration. The model depicts the causal mechanisms that lead to the induction of autophagy. This model was built from the literature to capture the expected biology and augmented with data set derived nodes. This model has been updated to reflect the PMI recommende…	2013-03-18 08:37:00	autophagy	59	74	27
Cell Proliferation and Cell Fate	Cell fate	DACS	Autophagy	mTOR Signaling	The mTOR signaling model was made by PMI and Selventa as part of the DNA Damage, Autophagy, Cell Death and Senescence (DACS) collaboration. The model depicts the causal mechanisms that regulate mTOR as well as autophagy, . This model was built from the literature to capture the expected biology and augmented with data set derived nodes. This model has been updated to reflect the PMI recommended m…	2013-03-18 08:37:00	autophagy	46	55	19
Cell Proliferation and Cell Fate	Cell fate	DACS	Autophagy	Protein Synthesis	The Autophagy-Protein synthesis model was made by PMI and Selventa as part of the DNA Damage, Autophagy, Cell Death and Senescence (DACS) collaboration. The model depicts the causal mechanisms involved in S6K and AMPK regulation of protein translation. This model was built exclusively from the literature to capture the expected biology. This model was not modified during the 2012 COPD Network col…	2013-03-18 08:37:00	protein biosynthesis	61	90	20
Immune Response	Adaptive Immune Lymphocyte Response	COPD	B cell Signaling	B-cell activation--Merged	The B-cell Activation model was made by PMI and Selventa during the 2012 COPD Network collaboration. This model highlights the B-cell-specific components involved in multiple activation pathways, as well as key mediators in the class switching process. This model was constructed from literature mechanisms. This model is causally consistent and thus is compatible with NPA scoring without further m…	2013-03-18 08:37:00	B-cell activation	68	90	33	COPD - Pulmonary inflammation
Cell Proliferation and Cell Fate	Cell proliferation	Regulation of Proliferation	Calcium	Calcium	The Calcium model was made by PMI and Selventa as part of the 2009 Cell Proliferation collaboration. The model depicts the causal mechanisms that regulate Calcium signaling. This model was not modified during the 2012 COPD Network collaboration between PMI and Selventa. This model is causally consistent and thus is compatible with NPA scoring without further modification. This merged model repres…	2013-03-18 08:37:00	Calcium	19	20	12
Cell Proliferation and Cell Fate	Cell proliferation	Cell Cycle	Cell Cycle	Cell Cycle	The Cell Cycle model was made by PMI and Selventa as part of the 2009 Cell Proliferation collaboration. The model depicts the causal mechanisms that regulate Cell Cycle including canonical elements of the core machinery regulating entry and exit from the mammalian cell cycle, including but not limited to cyclin, CDK, and E2F family members. This model was enhanced with COPD and/or smoking relevan…	2013-03-18 08:37:00	NA	205	331	62
Cell Proliferation and Cell Fate	Cell proliferation	Regulation of Proliferation	Cell Interaction	Cell Interaction	The Cell Interaction model was made by PMI and Selventa as part of the 2009 Cell Proliferation collaboration. The model includes the signal transduction pathways leading to cell proliferation that originate from the interactions of common cell adhesion molecules (including ITGB1 complexes with ITGA1-3 chains) and extracellular matrix components (specifically collagen, fibronectin, and laminin). T…	2013-03-18 08:37:00	AKT Family Hs	77	101	36
Cell Proliferation and Cell Fate	Cell proliferation	Regulation of Proliferation	Clock	Clock	The Clock model was made by PMI and Selventa as part of the 2009 Cell Proliferation collaboration. The model depicts the causal mechanisms that regulate Clock. This model was not modified during the 2012 COPD Network collaboration between PMI and Selventa. This model is causally consistent and thus is compatible with NPA scoring without further modification. This merged model represents a merger …	2013-03-18 08:37:00	CLOCK	91	161	29
Cell Proliferation and Cell Fate	Cell fate	DACS	DNA Damage Response	Components Affecting TP53 Activity	The DNA Damage-Components affecting TP53 activity model was made by PMI and Selventa as part of the DNA Damage, Autophagy, Cell Death and Senescence (DACS) collaboration. The model depicts the causal mechanisms that impact TP53 activity in the context of DNA damage. This model was built from the literature to capture the expected biology and augmented with data set derived nodes. This model has b…	2013-03-18 08:37:00	taof(TP53)	34	38	17
Cell Proliferation and Cell Fate	Cell fate	DACS	DNA Damage Response	Components Affecting TP73 Activity	The DNA Damage-Components affecting TP73 activity model was made by PMI and Selventa as part of the DNA Damage, Autophagy, Cell Death and Senescence (DACS) collaboration. The model depicts the causal mechanisms that impact TP73 activity in the context of DNA damage. This model was built from the literature to capture the expected biology and augmented with data set derived nodes. This model has b…	2013-03-18 08:37:00	taof(TP73)	24	25	9
Cell Proliferation and Cell Fate	Cell fate	DACS	DNA Damage Response	Components Affecting TP63 Activity	The components affecting TP63 activity model was made by PMI and Selventa as part of the DNA Damage, Autophagy, Cell Death and Senescence (DACS) collaboration. The model depicts the causal mechanisms that regulate TP63 activity in the context of DNA damage. This model was built from the literature to capture the expected biology and augmented with data set derived nodes. This model has been updat…	2013-03-18 08:37:00	taof(TP63)	15	16	11
Cell Proliferation and Cell Fate	Cell fate	DACS	DNA Damage Response	DNA damage to G1/S Checkpoint	The DNA damage to G1/S checkpoint model was made by PMI and Selventa as part of the DNA Damage, Autophagy, Cell Death and Senescence (DACS) collaboration. The model depicts the causal mechanisms that impact the G1/S transition of the cell cycle downstream of DNA damage. This model was built from the literature to capture the expected biology and augmented with data set derived nodes. This model h…	2013-03-18 08:37:00	response to DNA damage stimulus	31	38	13
Cell Proliferation and Cell Fate	Cell fate	DACS	DNA Damage Response	DNA damage to G2/M Checkpoint	The DNA damage to G2/M checkpoint model was made by PMI and Selventa as part of the DNA Damage, Autophagy, Cell Death and Senescence (DACS) collaboration. The model depicts the causal mechanisms that impact the G2/M transition of the cell cycle downstream of DNA damage. This model was built from the literature to capture the expected biology and augmented with data set derived nodes. This model h…	2013-03-18 08:37:00	response to DNA damage stimulus	29	36	9
Cell Proliferation and Cell Fate	Cell fate	DACS	DNA Damage Response	Double-Strand Break Response	The DNA Damage-Double-Strand Break Response model was made by PMI and Selventa as part of the DNA Damage, Autophagy, Cell Death and Senescence (DACS) collaboration. The model depicts the causal mechanisms that act downstream of double-stranded DNA damage leading to repair.This model was built from the literature to capture the expected biology and augmented with data set derived nodes. This model…	2013-03-18 08:37:00	double-stranded DNA break	94	144	23
Cell Proliferation and Cell Fate	Cell fate	DACS	DNA Damage Response	Inhibition of DNA Repair	The DNA Damage-Inhibition of DNA Repair model was made by PMI and Selventa as part of the DNA Damage, Autophagy, Cell Death and Senescence (DACS) collaboration. The model depicts the causal mechanisms that lead to inhibition of DNA repair by exogenous compounds. This model was built from the literature to capture the expected biology and augmented with data set derived nodes. This model has been …	2013-03-18 08:37:00	DNA repair	12	11	7
Cell Proliferation and Cell Fate	Cell fate	DACS	DNA Damage Response	NER/XP pathway	The DNA Damage-NER/XP Pathway model was made by PMI and Selventa as part of the DNA Damage, Autophagy, Cell Death and Senescence (DACS) collaboration. The model depicts the causal mechanisms that function in nucleotide excision repair, including the XP proteins. This model was built from the literature to capture the expected biology and augmented with data set derived nodes. This model has been …	2013-03-18 08:37:00	nucleotide-excision repair	38	41	0
Cell Proliferation and Cell Fate	Cell fate	DACS	DNA Damage Response	Single-Strand Break Response	The DNA Damage-Single-Strand Break Response model was made by PMI and Selventa as part of the DNA Damage, Autophagy, Cell Death and Senescence (DACS) collaboration. The model depicts the causal mechanisms that lead to the DNA damage response and DNA repair following ssDNA damage. This model was built from the literature to capture the expected biology and augmented with data set derived nodes. Th…	2013-03-18 08:37:00	Single-Stranded DNA break	56	66	5
Cell Proliferation and Cell Fate	Cell fate	DACS	DNA Damage Response	TP53 TS	The DNA Damage-TP53 TS model was made by PMI and Selventa as part of the DNA Damage, Autophagy, Cell Death and Senescence (DACS) collaboration. The model depicts the causal mechanisms that characterize TP53's transcriptional role in DNA damage.This model was built from the literature to capture the expected biology and augmented with data set derived nodes. This model has been updated to reflect …	2013-03-18 08:37:00	taof(TP53)	23	24	6
Cell Proliferation and Cell Fate	Cell proliferation	Regulation of Proliferation	Epigenetics	Epigenetics	The Epigenetics model was made by PMI and Selventa as part of the 2009 Cell Proliferation collaboration. The model includes the main known epigenetic modulators of lung cell proliferation including the histone deacetylase (HDAC) family and DNA methyltransferase (DMT) family member DNMT1. For this block, connections from these epigenetic mediators to the core cell cycle components (e.g. CCND1, CDK…	2013-03-18 08:37:00	NA	38	34	17
Immune Response	Epithelial Response	Pulmonary Inflammation	Epithelial Innate Immune Activation	Epithelial Cell Barrier Defense	The Epithelial cell barrier defense model was made by PMI and Selventa as part of the 2011 Inflammatory Process Network (IPN) collaboration. The model depicts the causal mechanisms involved in maintenance or disruption of the barrier function of lung epithelial cells. This model was not modified during the 2012 COPD Network collaboration between PMI and Selventa. This model is causally consistent…	2013-03-18 08:37:00	epithelial barrier function	24	25	19
Immune Response	Epithelial Response	Pulmonary Inflammation	Epithelial Innate Immune Activation	Epithelial Proinflammatory Signaling	The Epithelial proinflammatory signaling model was made by PMI and Selventa as part of the 2011 Inflammatory Process Network (IPN) collaboration. The model depicts the causal mechanisms that center around the production of proinflammatory chemokines during epithelial cell activation. This model was enhanced with COPD and/or smoking relevant mechanisms during the 2012 COPD Network collaboration be…	2013-03-18 08:37:00	IL8	118	154	73
Cell Proliferation and Cell Fate	Cell proliferation	Regulation of Proliferation	Growth Factor	Growth Factor	The Growth Factor model was made by PMI and Selventa as part of the 2009 Cell Proliferation collaboration. The model includes common extracellular growth factors involved in regulating lung cell proliferation, namely EGF, TGF-beta, VEGF, and FGF family members. The EGF family members EGF and TGF-alpha play critical roles in regulating the proliferation of airway epithelial cells through EGF recep…	2013-03-18 08:37:00	kaof(EGFR)	288	470	136
Cell Proliferation and Cell Fate	Cell proliferation	Regulation of Proliferation	Hedgehog	Hedgehog	The Hedgehog model was made by PMI and Selventa as part of the 2009 Cell Proliferation collaboration. The model depicts the causal mechanisms that regulate Hedgehog. Hedgehog signaling regulates cell proliferation and branching morphogenesis in the developing mammalian lung. This model was not modified during the 2012 COPD Network collaboration between PMI and Selventa. This model is causally con…	2013-03-18 08:37:00	SHH	50	62	15
Cell Proliferation and Cell Fate	Cell proliferation	Regulation of Proliferation	Hox	Hox	The Hox model was made by PMI and Selventa as part of the 2009 Cell Proliferation collaboration. The model depicts the causal mechanisms that regulate Hox. This model was not modified during the 2012 COPD Network collaboration between PMI and Selventa. This model contains causal inconsistencies and thus may not be suitable for NPA scoring directly without further modification. This merged model r…	2013-03-18 08:37:00	NA	35	37	12
Cell Proliferation and Cell Fate	Cell proliferation	Regulation of Proliferation	Jak Stat	Jak Stat	The Jak Stat model was made by PMI and Selventa as part of the 2009 Cell Proliferation collaboration. The model depicts the causal mechanisms that regulate Jak Stat. This model was not modified during the 2012 COPD Network collaboration between PMI and Selventa. This model is causally consistent and thus is compatible with NPA scoring without further modification. This merged model represents a m…	2013-03-18 08:37:00	cell proliferation	66	90	39
Cell Proliferation and Cell Fate	Cell proliferation	Regulation of Proliferation	Mapk	Mapk	The Mapk model was made by PMI and Selventa as part of the 2009 Cell Proliferation collaboration. The model depicts the causal mechanisms that regulate Mapk. This model was not modified during the 2012 COPD Network collaboration between PMI and Selventa. This model is causally consistent and thus is compatible with NPA scoring without further modification. This merged model represents a merger of…	2013-03-18 08:37:00	G1/S transition of mitotic cell cycle	44	52	22
Cell Proliferation and Cell Fate	Cell fate	DACS	Mechanisms of Cellular Senescence	Oncogene Induced Senescence	The Senescence-Oncogene induced senescence model was made by PMI and Selventa as part of the DNA Damage, Autophagy, Cell Death and Senescence (DACS) collaboration. The model depicts the causal mechanisms that lead to oncogene induced senescence. This model was built exclusively from the literature to capture the expected biology. This model was not modified during the 2012 COPD Network collaborat…	2013-03-18 08:37:00	Oncogene induced senescence	79	93	36
Cell Proliferation and Cell Fate	Cell fate	DACS	Mechanisms of Cellular Senescence	Regulation by Tumor Suppressors	The Regulation by tumor suppressors model was made by PMI and Selventa as part of the DNA Damage, Autophagy, Cell Death and Senescence (DACS) collaboration. The model depicts the causal mechanisms whereby tumor suppressors control the induction of senescence. This model was built exclusively from the literature to capture the expected biology. This model was not modified during the 2012 COPD Netw…	2013-03-18 08:37:00	taof(E2F family Hs)	102	105	57
Cell Proliferation and Cell Fate	Cell fate	DACS	Mechanisms of Cellular Senescence	Replicative Senescence	The Senescence-Replicative senescence model was made by PMI and Selventa as part of the DNA Damage, Autophagy, Cell Death and Senescence (DACS) collaboration. The model depicts the causal mechanisms that lead to replicative senescence. This model was built from the literature to capture the expected biology and augmented with data set derived nodes. This model has been updated to reflect the PMI …	2013-03-18 08:37:00	replicative cell aging	74	80	39
Cell Proliferation and Cell Fate	Cell fate	DACS	Mechanisms of Cellular Senescence	Stress Induced Premature Senescence	The Senescence-Stress induced premature senescence model was made by PMI and Selventa as part of the DNA Damage, Autophagy, Cell Death and Senescence (DACS) collaboration. The model depicts the causal mechanisms that lead to stress induced premature senescence. This model was built from the literature to capture the expected biology and augmented with data set derived nodes. This model has been u…	2013-03-18 08:37:00	stress-induced premature senescence	104	114	47
Cell Proliferation and Cell Fate	Cell fate	DACS	Mechanisms of Cellular Senescence	Transcriptional Regulation of the SASP	The platelet activation model was made by PMI and Selventa as part of the 2011 Inflammatory Process Network (IPN) collaboration. The model depicts the causal mechanisms that described the activation of platelets following exposure to damaged endothelial cell components. This model includes the mechanisms leading to platelet activation, as well as the release of alpha granule contents.This model w…	2013-03-18 08:37:00	kaof(p38 MAPK family Hs)	47	57	21
Cell Proliferation and Cell Fate	Cell proliferation	Regulation of Proliferation	mTor	mTor	The mTOR model was made by PMI and Selventa as part of the 2009 Cell Proliferation collaboration. The model depicts the causal mechanisms that regulate mTOR. This model was not modified during the 2012 COPD Network collaboration between PMI and Selventa. This model is causally consistent and thus is compatible with NPA scoring without further modification. This merged model represents a merger of…	2013-03-18 08:37:00	NA	47	63	15
Cell Proliferation and Cell Fate	Cell fate	DACS	Necroptosis	Fas Activation	The Fas activation model was made by PMI and Selventa as part of the DNA Damage, Autophagy, Cell Death and Senescence (DACS) collaboration. The model depicts the causal mechanisms that lead to necroptosis following activation of the Fas receptor (CD95). This model was built from the literature to capture the expected biology and augmented with data set derived nodes. This model has been updated t…	2013-03-18 08:37:00	necrosis	12	11	6
Cell Proliferation and Cell Fate	Cell fate	DACS	Necroptosis	Proinflammatory Mediators	The proinflammatory mediators model was made by PMI and Selventa as part of the DNA Damage, Autophagy, Cell Death and Senescence (DACS) collaboration. The model depicts the causal mechanisms that describe the release of proinflammatory mediators from necrotic cells. This model was built from the literature to capture the expected biology and augmented with data set derived nodes. This model has b…	2013-03-18 08:37:00	necrosis	10	10	3
Cell Proliferation and Cell Fate	Cell fate	DACS	Necroptosis	RIPK/ROS Mediated Execution	The RIPK/ROS mediated execution model was made by PMI and Selventa as part of the DNA Damage, Autophagy, Cell Death and Senescence (DACS) collaboration. The model depicts the causal mechanisms that mediate the execution of necroptosis, including the downstream targets of RIPK1 and RIPK3 and the generation of reactive oxygen species (ROS). This model was built from the literature to capture the ex…	2013-03-18 08:37:00	necrosis	40	51	11
Cell Proliferation and Cell Fate	Cell fate	DACS	Necroptosis	TNFR1 Activation	The TNFR1 activation model was made by PMI and Selventa as part of the DNA Damage, Autophagy, Cell Death and Senescence (DACS) collaboration. The model depicts the causal mechanisms that induce activation of the TNFR1 receptor leading to the activation of RIPK1 and RIPK3. This model was built from the literature to capture the expected biology and augmented with data set derived nodes. This model…	2013-03-18 08:37:00	necrosis	23	26	10
Cell Proliferation and Cell Fate	Cell proliferation	Regulation of Proliferation	Notch	Notch	The Notch Signaling model was made by PMI and Selventa as part of the 2009 Cell Proliferation collaboration. The model depicts the causal mechanisms that regulate Notch. Notch signaling controls lung cell proliferation as well as differentiation. This model was not modified during the 2012 COPD Network collaboration between PMI and Selventa. This model is causally consistent and thus is compatibl…	2013-03-18 08:37:00	NA	22	22	12
Cell Proliferation and Cell Fate	Cell proliferation	Regulation of Proliferation	Nuclear Receptors	Nuclear Receptors	The Nuclear Receptors model was made by PMI and Selventa as part of the 2009 Cell Proliferation collaboration. The model depicts the causal mechanisms that regulate Nuclear Receptors. This model was enhanced with COPD and/or smoking relevant mechanisms during the 2012 COPD Network collaboration between PMI and Selventa. This model is causally consistent and thus is compatible with NPA scoring wit…	2013-03-18 08:37:00	NR4A1	39	46	29
Cell Proliferation and Cell Fate	Cell proliferation	Regulation of Proliferation	PGE2	PGE2	The PGE2 model was made by PMI and Selventa as part of the 2009 Cell Proliferation collaboration. The model depicts the causal mechanisms that regulate PGE2. This model was not modified during the 2012 COPD Network collaboration between PMI and Selventa. This model is causally consistent and thus is compatible with NPA scoring without further modification. This merged model represents a merger of…	2013-03-18 08:37:00	Prostaglandin E2	72	83	37
Immune Response	Adaptive Immune Lymphocyte Response	Pulmonary Inflammation	T-cell Recruitment and Activation	Tc Response	The Tc response model was made by PMI and Selventa as part of the 2011 Inflammatory Process Network (IPN) collaboration. The model depicts the causal mechanisms that operate in CD8+ cytotoxic T-cells following T-cell receptor (TCR) ligation. This model was enhanced with COPD and/or smoking relevant mechanisms during the 2012 COPD Network collaboration between PMI and Selventa. This model is causa…	2013-03-18 08:37:00	Cytotoxic T-cell activation	33	34	12
Immune Response	Adaptive Immune Lymphocyte Response	COPD	T-cell Recruitment and Activation	T-Cell Recruitment and Activation--Merged	The T-cell Recruitment and Activation subnetwork was built by Selventa and PMI as part of the 2012 COPD collaboration. This model highlights the chemokines secreted by both macrophages and dendritic cells, as well as the T-cell receptors, involved in mediating T-cell recruitment to inflamed lung tissue in COPD. This model was constructed from literature edges. This merged model represents a merge…	2013-03-18 08:37:00	T-cell activation	25	24	11
Immune Response	Adaptive Immune Lymphocyte Response	Pulmonary Inflammation	Th1 signaling	Th1 Differentiation	The Th1 differentiation model was made by PMI and Selventa as part of the 2011 Inflammatory Process Network (IPN) collaboration. The model depicts the causal mechanisms that regulate the differentiation of naive helper T-cells into Th1 polarized T-cells. To make this model causally consistent the edge DNMT3A->IFNG can be deleted. This model was enhanced with COPD and/or smoking relevant mechanism…	2013-03-18 08:37:00	T-helper 1 cell differentiation	52	63	30
Immune Response	Adaptive Immune Lymphocyte Response	Pulmonary Inflammation	Th1 signaling	Th1 Response	The Th1 response model was made by PMI and Selventa as part of the 2011 Inflammatory Process Network (IPN) collaboration. The model depicts the causal mechanisms that occur following activation of Th1 cells. This model was not modified during the 2012 COPD Network collaboration between PMI and Selventa. This model is causally consistent and thus is compatible with NPA scoring without further modi…	2013-03-18 08:37:00	T-helper 1 type immune response	9	8	3
Immune Response	Adaptive Immune Lymphocyte Response	COPD	Th1 Signaling	T-Cell Recruitment and Activation--Merged	The T-cell Recruitment and Activation subnetwork was built by Selventa and PMI as part of the 2012 COPD collaboration. This model highlights the chemokines secreted by both macrophages and dendritic cells, as well as the T-cell receptors, involved in mediating T-cell recruitment to inflamed lung tissue in COPD. This model was constructed from literature edges. This merged model represents a merge…	2013-03-18 08:37:00	T-cell activation	25	24	11
Immune Response	Adaptive Immune Lymphocyte Response	Pulmonary Inflammation	Th17 Signaling	Th17 Differentiation	The Th17 differentiation model was made by PMI and Selventa as part of the 2011 Inflammatory Process Network (IPN) collaboration. The model depicts the causal mechanisms that operate during differentiation of naive helper T-cells into Th17 polarized cells. This model may contain causal inconsistencies and thus may not be suitable for NPA scoring directly without further modification. Reverting to…	2012-02-16 16:24:12		46	50	36
Immune Response	Adaptive Immune Lymphocyte Response	Pulmonary Inflammation	Th17 Signaling	Th17 Response	The Th17 response model was made by PMI and Selventa as part of the 2011 Inflammatory Process Network (IPN) collaboration. The model depicts the causal mechanisms that occur following activation of Th17 cells. This model was not modified during the 2012 COPD Network collaboration between PMI and Selventa. This model is causally consistent and thus is compatible with NPA scoring without further mo…	2013-03-18 08:37:00	T-helper 17 cell activation	11	10	5
Immune Response	Adaptive Immune Lymphocyte Response	COPD	Th17 Signaling	T-Cell Recruitment and Activation--Merged	The T-cell Recruitment and Activation subnetwork was built by Selventa and PMI as part of the 2012 COPD collaboration. This model highlights the chemokines secreted by both macrophages and dendritic cells, as well as the T-cell receptors, involved in mediating T-cell recruitment to inflamed lung tissue in COPD. This model was constructed from literature edges. This merged model represents a merge…	2013-03-18 08:37:00	T-cell activation	25	24	11
Immune Response	Adaptive Immune Lymphocyte Response	Pulmonary Inflammation	Th2 Signaling	Th2 Differentiation	The Th2 differentiation model was made by PMI and Selventa as part of the 2011 Inflammatory Process Network (IPN) collaboration. The model depicts the causal mechanisms that occur during the differentiation of naive helper-T cells into Th2 polarized cells. This model was enhanced with COPD and/or smoking relevant mechanisms during the 2012 COPD Network collaboration between PMI and Selventa. This…	2013-03-18 08:37:00	T-helper 2 cell differentiation	35	47	23
Immune Response	Adaptive Immune Lymphocyte Response	Pulmonary Inflammation	Th2 Signaling	Th2 Response	The Th2 response model was made by PMI and Selventa as part of the 2011 Inflammatory Process Network (IPN) collaboration. The model depicts the causal mechanisms that operate following Th2 cell activation. This model was enhanced with COPD and/or smoking relevant mechanisms during the 2012 COPD Network collaboration between PMI and Selventa. This model is causally consistent and thus is compatibl…	2013-03-18 08:37:00	T-helper 2 type immune response	27	29	12
Immune Response	Adaptive Immune Lymphocyte Response	COPD	Th2 Signaling	T-Cell Recruitment and Activation--Merged	The T-cell Recruitment and Activation subnetwork was built by Selventa and PMI as part of the 2012 COPD collaboration. This model highlights the chemokines secreted by both macrophages and dendritic cells, as well as the T-cell receptors, involved in mediating T-cell recruitment to inflamed lung tissue in COPD. This model was constructed from literature edges. This merged model represents a merge…	2013-03-18 08:37:00	T-cell activation	25	24	11
Immune Response	Adaptive Immune Lymphocyte Response	Pulmonary Inflammation	Treg Signaling	Tissue Damage	The tissue damage model was made by PMI and Selventa as part of the 2011 Inflammatory Process Network (IPN) collaboration. The model depicts the subsets of damage associated molecular patterns (DAMPs) and pathogen associated molecular patterns (PAMPs) that can be released as inflammatory triggers following tissue damage. This model was not modified during the 2012 COPD Network collaboration betwe…	2013-03-18 08:37:00	Tissue injury	75	96	47
Immune Response	Adaptive Immune Lymphocyte Response	Pulmonary Inflammation	Treg Signaling	Treg Response	The Treg response model was made by PMI and Selventa as part of the 2011 Inflammatory Process Network (IPN) collaboration. The model depicts the causal mechanisms that lead to Treg cell differentiation. This model was not modified during the 2012 COPD Network collaboration between PMI and Selventa. This model is causally consistent and thus is compatible with NPA scoring without further modificat…	2013-03-18 08:37:00	regulatory t-cell differentiation	34	43	19
Immune Response	Adaptive Immune Lymphocyte Response	COPD	Treg Signaling	T-Cell Recruitment and Activation--Merged	The T-cell Recruitment and Activation subnetwork was built by Selventa and PMI as part of the 2012 COPD collaboration. This model highlights the chemokines secreted by both macrophages and dendritic cells, as well as the T-cell receptors, involved in mediating T-cell recruitment to inflamed lung tissue in COPD. This model was constructed from literature edges. This merged model represents a merge…	2013-03-18 08:37:00	T-cell activation	25	24	11
Cell Proliferation and Cell Fate	Cell proliferation	Regulation of Proliferation	Wnt	Wnt	The Wnt model was made by PMI and Selventa as part of the 2009 Cell Proliferation collaboration. The model depicts the causal mechanisms that regulate Wnt. Elements of the Wnt signaling pathway are important for mediating the proliferative processes seen following lung injury. This model was enhanced with COPD and/or smoking relevant mechanisms during the 2012 COPD Network collaboration between P…	2013-03-18 08:37:00	WNT Family Hs	62	95	21
	Epithelial Response	Pulmonary Inflammation	Epithelial Mucus Hypersecretion	Mucus Hypersecretion	The Mucus hypersecretion model was made by PMI and Selventa as part of the 2011 Inflammatory Process Network (IPN) collaboration. The model depicts the causal mechanisms that lead to increased expression of MUC5AC and mucus hypersecretion in pulmonary epithelial cells in response to pro-inflammatory signals and environmental insults. The model was enhanced with COPD mechanisms during the COPD pro…	2013-03-18 08:37:00	Mucus hypersecretion	128	208	64
Immune Response	Innate Immune Leukocyte Response	Pulmonary Inflammation	Dendritic Cell Signaling	Dendritic Cell Activation	The Dendritic cell activation model was made by PMI and Selventa as part of the 2011 Inflammatory Process Network (IPN) collaboration. The model depicts the causal mechanisms that operate in dendritic cells following exposure to antigens. This model was enhanced with COPD and/or smoking relevant mechanisms during the 2012 COPD Network collaboration between PMI and Selventa. This model is causally…	2013-03-18 08:37:00	dendritic cell activation	105	134	69
Immune Response	Innate Immune Leukocyte Response	Pulmonary Inflammation	Dendritic Cell Signaling	Dendritic Cell Migration to Tissue	The dendritic cell migration to tissue model was made by PMI and Selventa as part of the 2011 Inflammatory Process Network (IPN) collaboration. The model depicts the causal mechanisms that describe the migration of dendritic cells from the circulation to sites of infection. This model was not modified during the 2012 COPD Network collaboration between PMI and Selventa. This model is causally cons…	2013-03-18 08:37:00	dendritic cell migration to infection	50	58	14
Immune Response	Innate Immune Leukocyte Response	Pulmonary Inflammation	Dendritic Cell Signaling	Dendritic Cell Migration to Lymph Node	The Dendritic cell migration to lymph node model was made by PMI and Selventa as part of the 2011 Inflammatory Process Network (IPN) collaboration. The model depicts the causal mechanisms that drive dendritic cell migration to peripheral lymph nodes from sites of infection following exposure to antigens. This model was enhanced with COPD and/or smoking relevant mechanisms during the 2012 COPD Net…	2013-03-18 08:37:00	dendritic cell migration	31	35	14
Immune Response	Innate Immune Leukocyte Response	COPD	Dendritic Cell Signaling	T-Cell Recruitment and Activation--Merged	The T-cell Recruitment and Activation subnetwork was built by Selventa and PMI as part of the 2012 COPD collaboration. This model highlights the chemokines secreted by both macrophages and dendritic cells, as well as the T-cell receptors, involved in mediating T-cell recruitment to inflamed lung tissue in COPD. This model was constructed from literature edges. This merged model represents a merge…	2013-03-18 08:37:00	T-cell activation	25	24	11
Immune Response	Innate Immune Leukocyte Response	Pulmonary Inflammation	Macrophage Signaling	Macrophage Mediated Recruitment	The Macrophage mediated recruitment model was made by PMI and Selventa as part of the 2011 Inflammatory Process Network (IPN) collaboration. The model depicts the causal mechanisms that occur in macrophages leading to neutrophil recruitment. This model was not modified during the 2012 COPD Network collaboration between PMI and Selventa. This model is causally consistent and thus is compatible wit…	2013-03-18 08:37:00	neutrophil recruitment	57	67	41
Immune Response	Innate Immune Leukocyte Response	Pulmonary Inflammation	Macrophage Signaling	Macrophage Activation	The Macrophage activation model was made by PMI and Selventa as part of the 2011 Inflammatory Process Network (IPN) collaboration. The model depicts the causal mechanisms involved in macrophage activation in response to environmental cues. This merged model represents a merger of all five model sets constructed during the Human COPD project for use in the IMPROVER challenge.	2013-03-18 08:37:00	macrophage activation	104	120	64
Immune Response	Innate Immune Leukocyte Response	Pulmonary Inflammation	Macrophage Signaling	Macrophage Differentiation	The macrophage differentiation model was made by PMI and Selventa as part of the 2011 Inflammatory Process Network (IPN) collaboration. The model depicts the causal mechanisms that operate in macrophage during differentiaion from monocytes. To make this model causally consistent, the edge from macrophage differentiation to exp(VDR) can be removed. This model was not modified during the 2012 COPD …	2013-03-18 08:37:00	macrophage differentiation	46	52	32
Immune Response	Innate Immune Leukocyte Response	COPD	Macrophage Signaling	Efferocytosis	The Efferocytosis model is a derivation of the Plaque Destabilization submodel that was made by PMI and Selventa as part of the 2011-2012 Cardiovascular Inflammatory Process Network (CV IPN) collaboration. This model was refined to focus specifically on surface receptors and key components involved in efferocytosis and exclude general phagocytosis-related processes during the 2012 COPD Network co…	2013-03-18 08:37:00	phagocytosis	28	29	12
Immune Response	Innate Immune Leukocyte Response	Pulmonary Inflammation	Mast Cell Activation	Mast Cell Activation	The mast cell activation was made by PMI and Selventa as part of the 2011 Inflammatory Process Network (IPN) collaboration. The model depicts the causal mechanisms that occur in mast cells following exposure to antigen and IgE/Fc receptor ligation. To make this model causally consistent, the edge from kapf(PRKCD) to mast cell activation can be removed. This model was not modified during the 2012 …	2013-03-18 08:37:00	mast cell activation	61	73	33
Immune Response	Innate Immune Leukocyte Response	Pulmonary Inflammation	Megakaryocyte Differentiation	Megakaryocyte Differentiation	The megakaryocyte differentiation model was made by PMI and Selventa as part of the 2011 Inflammatory Process Network (IPN) collaboration. The model depicts the causal mechanisms that operate in megakaryocytes during the differentiation process. To make this model causally consistent, the edge from taof(GATA1) to taof(STAT3) can be removed. This model was not modified during the 2012 COPD Network…	2013-03-18 08:37:00	megakaryocyte differentiation	121	152	74
Immune Response	Innate Immune Leukocyte Response	Pulmonary Inflammation	Neutrophil Signaling	Neutrophil response and chemotaxis	The Neutrophil response and chemotaxis model was made by PMI and Selventa as part of the 2012 COPD collaboration. The model represents a merger of two individual subnetworks constructed as part of the 2011 IPN collaboration: Neutrophil response and Neutrophil chemotaxis. The model depicts the causal mechanisms that lead to various cellular functions in neutrophils, such as polarization, extravasa…	2013-03-18 08:37:00	neutrophil chemotaxis	154	250	86
Immune Response	Innate Immune Leukocyte Response	Pulmonary Inflammation	NK Cell Signaling	NK Cell Activation	The NK cell activation model was made by PMI and Selventa as part of the 2011 Inflammatory Process Network (IPN) collaboration. The model depicts the causal mechanisms that lead to cytolysis of target cells via NK cell activation. This model was enhanced with COPD and/or smoking relevant mechanisms during the 2012 COPD Network collaboration between PMI and Selventa. This model is causally consist…	2013-03-18 08:37:00	cytolysis	68	82	40
Cell Proliferation and Cell Fate	Response to Cellular Stress	Cellular Stress	ER Stress Response	Endoplasmic Reticulum Stress	The Endoplasmic Reticulum Stress model was made by PMI and Selventa as part of the 2010 Cell Stress Network collaboration. The model depicts the causal mechanisms that regulate Endoplasmic Reticulum Stress including the unfolded protein response and the pathways downstream of the three key stress mediators: PERK (Eif2ak3), ATF6, and IRE1alpha (Ern1). The pro-apoptotic arm of the ER stress respons…	2013-03-18 08:37:00	response to endoplasmic reticulum stress	107	153	48
Cell Proliferation and Cell Fate	Response to Cellular Stress	Cellular Stress	Hypoxic Stress Response	Hypoxic Stress	The Hypoxic Stress model was made by PMI and Selventa as part of the 2009 Cell Stress collaboration. The model depicts the causal mechanisms that regulate Hypoxic Stress including HIF1_ activation and targets, control of transcription, protein synthesis, and crosstalk with oxidative stress, ER stress, and osmotic stress response pathways. This model was enhanced with COPD and/or smoking relevant …	2013-03-18 08:37:00	response to hypoxia	146	227	44
Cell Proliferation and Cell Fate	Response to Cellular Stress	Cellular Stress	NFE2L2 Signaling	NFE2L2 Signaling	The NFE2L2 Signaling model was made by PMI and Selventa as part of the 2009 Cell Stress collaboration. The model depicts the causal mechanisms that regulate NFE2L2 Signaling. This model was not modified during the 2012 COPD Network collaboration between PMI and Selventa. This model is causally consistent and thus is compatible with NPA scoring without further modification. This merged model repre…	2013-03-18 08:37:00	taof(NFE2L2)	112	163	44
Cell Proliferation and Cell Fate	Response to Cellular Stress	Cellular Stress	Osmotic Stress Response	Osmotic Stress	The Osmotic Stress model was made by PMI and Selventa as part of the 2009 Cell Stress Network collaboration. The model depicts the causal mechanisms that regulate Osmotic Stress including NFAT5, aquaporin, and CFTR pathways downstream of the hyperosmotic response. This model was not modified during the 2012 COPD Network collaboration between PMI and Selventa. This model is causally consistent and…	2013-03-18 08:37:00	Hyperoxia	75	89	36
Cell Proliferation and Cell Fate	Response to Cellular Stress	Cellular Stress	Oxidative Stress Response	Oxidative Stress	The Oxidative Stress model was made by PMI and Selventa as part of the 2009 Cell Stress Network collaboration. The model depicts the causal mechanisms that regulate Oxidative Stress including intracellular free radical management, cellular responses to endogenous/exogenous oxidants and anti-oxidants and the glutathione metabolism. Key players of the involved intracellular pathways are the transcr…	2013-03-18 08:37:00	NA	332	499	150
Cell Proliferation and Cell Fate	Response to Cellular Stress	Cellular Stress	Xenobiotic Metabolism Response	Drug Metabolism Response	The Drug Metabolism Response model was made by PMI and Selventa as part of the 2010 Cell Stress Network collaboration. The model depicts the causal mechanisms that regulate drug metabolism response including the role of AHR, Cytochrome p450 enzymes, and various environmental stressors. Drug Metabolism Response v8 NPA_human. Add AHRR -| ARNT:RHR, and remove exp(AHRR) --- AHRR. Benzpyrene is a hyp …	2013-03-18 08:37:00	taof(AHR)	66	92	30
Tissue repair, remodeling, and angiogenesis	Angiogenesis	Angiogenesis	Angiogenesis	Growth Factor-Mediated Angiogenesis	The Growth Factor-mediated angiogenesis model was made by PMI and Selventa as part of the Tissue Repair and Angiogenesis (TRAG) collaboration. The model depicts the causal mechanisms that lead to the angiogenic processes of migration, proliferation and vascular permeability downstream of PDGF, TGF, IGF, and FGF signaling. This model was built from the literature to capture the expected biology an…	2013-03-18 08:37:00	angiogenesis	99	135	64
Tissue repair, remodeling, and angiogenesis	Angiogenesis	Angiogenesis	Angiogenesis	HIF1A Regulation and Signaling	The HIF1A Regulation and Signaling model was made by PMI and Selventa as part of the Tissue Repair and Angiogenesis (TRAG) collaboration. The model depicts the causal mechanisms involved in the regulation of HIF1A transcriptional activity as well as the key expression changes downstream leading to angiogenesis. This model was built from the literature to capture the expected biology and enhanced …	2013-03-18 08:37:00	angiogenesis	45	48	19
Tissue repair, remodeling, and angiogenesis	Angiogenesis	Angiogenesis	Angiogenesis	Sprouting and Tubulogenesis	The Sprouting and Tubulogenesis model was made by PMI and Selventa as part of the Tissue Repair and Angiogenesis (TRAG) collaboration. The model depicts the causal mechanisms that lead to the key angiogenic processes of sprouting and tubulogenesis, including the DLL4-NOTCH pathway. This model was built from the literature to capture the expected biology and enhanced with data-driven nodes from GS…	2013-03-18 08:37:00	angiogenesis	82	93	37
Tissue repair, remodeling, and angiogenesis	Angiogenesis	Angiogenesis	Angiogenesis	VEGF-Mediated Angiogenesis	The VEGF-Mediated Angiogenesis model was made by PMI and Selventa as part of the Tissue Repair and Angiogenesis (TRAG) collaboration. The model depicts the causal mechanisms that lead to the angiogenic process of migration, proliferation and vascular permeability downstream of VEGF and angiopoietin signaling.This model was built from the literature to capture the expected biology and enhanced wit…	2013-03-18 08:37:00	angiogenesis	45	62	20
Tissue repair, remodeling, and angiogenesis	Tissue repair, remodeling, and angiogenesis	Pulmonary Inflammation	Endothelial Innate Immune Activation	Microvascular Endothelium Activation	The Microvascular Endothelium Activation model was made by PMI and Selventa as part of the 2011 Cardiovascular Inflammatory Process Network (CV-IPN) collaboration. The model depicts the causal mechanisms that describe acute response of healthy pulmonary endothelium to pro-inflammatory stimuli. Response mechanisms include production of the inflammatory chemokines, adhesion molecules and other medi…	2013-03-18 08:37:00	endothelial cell activation	109	165	47
Tissue repair, remodeling, and angiogenesis	Angiogenesis	Angiogenesis	Endothelial Innate Immune Activation	Immune Regulation of Angiogenesis	The Immune Regulation of Angiogenesis model was made by PMI and Selventa as part of the Tissue Repair and Angiogenesis (TRAG) collaboration. The model depicts the causal mechanisms associated with angiogenic regulation by immune cells, including drivers of VEGF secretion, as well as other signaling mechanisms that crosstalk between the immune system and angiogenesis. This model was built from the…	2013-03-18 08:37:00	angiogenesis	50	54	32
Tissue repair, remodeling, and angiogenesis	Tissue Repair	Tissue Repair	Fibrosis	Fibrosis and EMT	The Fibrosis and EMT model was made by PMI and Selventa as part of the Tissue Repair and Angiogenesis (TRAG) collaboration. The model depicts the causal mechanisms describing fibrosis and epithelial to mesenchymal cell transition in lung tissue repair. This model was built from the literature to capture the expected biology and enhanced with data-driven nodes from GSE25640. During the COPD projec…	2013-03-18 08:37:00	fibrosis	196	372	113
Tissue repair, remodeling, and angiogenesis	Tissue Repair	Tissue Repair	Immune Regulation of Tissue Repair	Immune Regulation of Tissue Repair	The Immune Regulation of Tissue Repair model was made by PMI and Selventa as part of the Tissue Repair and Angiogenesis (TRAG) collaboration. The model depicts the causal mechanisms of immune cells regulation of tissue repair, including macrophages, dendritic cells, neutrophils and monocyte activation. . This model was built from the literature to capture the expected biology and enhanced with da…	2013-03-18 08:37:00	tissue repair	129	257	88
Tissue repair, remodeling, and angiogenesis	Tissue Repair	Tissue Repair	Wound healing	Cell Migration and Adhesion in Wound Healing	The Cell Migration and Adhesion model was made by PMI and Selventa as part of the Tissue Repair and Angiogenesis (TRAG) collaboration. The model depicts the causal mechanisms of cell migration leading to wound healing including MMP degradation of matrix components. This model was built from the literature to capture the expected biology and enhanced with data-driven nodes from GSE25640. This mode…	2013-03-18 08:37:00	cell migration	201	317	76
Tissue repair, remodeling, and angiogenesis	Tissue Repair	Tissue Repair	Wound healing	Differentiation of Progenitor Cell in Wound Healing	The Differentiation of Progenitor Cells in Wound Healing model was made by PMI and Selventa as part of the Tissue Repair and Angiogenesis (TRAG) collaboration. The model depicts the causal mechanisms of progenitor cell differentiation mediated by NOTCH1, SOX2, KRT14 and CTNNB1 during the wound healing process. This model was enhanced with COPD and/or smoking relevant mechanisms during the 2012 CO…	2013-03-18 08:37:00	epithelial cell differentiation	39	45	14
Not in NVC	Not in NVC	Cardiovascular Inflammation	Not knitted	Endothelial Cell Activation
Not in NVC	Not in NVC	Cardiovascular Inflammation	Not knitted	Endothelial Cell-Monocyte Interaction
Not in NVC	Not in NVC	Cardiovascular Inflammation	Not knitted	Foam Cell Formation
Not in NVC	Not in NVC	Cardiovascular Inflammation	Not knitted	Platelet Activation
Not in NVC	Not in NVC	Cardiovascular Inflammation	Not knitted	Plaque Destabilization
Not in NVC	Not in NVC	Cardiovascular Inflammation	Not knitted	Smooth Muscle Cell Activation

## Sheet: Networks_CBN_1.0
Biological Process	Original "Big" Network Model	Network model	version	network icon	Description	Version History	Number of nodes	Number of edges
Cell Response to Stress	Cellular Stress	Endoplasmic Reticulum Stress	1.0		The Endoplasmic Reticulum Stress network depicts the causal mechanisms that regulate endoplasmic reticulum stress including the unfolded protein response and the pathways downstream of the three key stress mediators: PERK (EIF2AK3), ATF6, and IRE1alpha (ERN1). The pro-apoptotic arm of the ER stress response was excluded from this network, but included in the Apoptosis network where the context is…	Original network published in Schlage et al, 2011	107	153
Cell Response to Stress	Cellular Stress	Endoplasmic Reticulum Stress	1.1		The Endoplasmic Reticulum Stress network depicts the causal mechanisms that regulate endoplasmic reticulum stress including the unfolded protein response and the pathways downstream of the three key stress mediators: PERK (EIF2AK3), ATF6, and IRE1alpha (ERN1). The pro-apoptotic arm of the ER stress response was excluded from this network, but included in the Apoptosis network where the context is…	Based on the Endoplasmic reticulum stress1.0 network. The network has been knitted and COPD-relevant mechanisms were added.	99	143
Cell Response to Stress	Cellular Stress	Hypoxic Stress	1.0		The Hypoxic Stress network depicts the causal mechanisms that regulate hypoxic stress including activation of HIF1A and its targets, control of transcription, protein synthesis, and crosstalk with oxidative stress, ER stress, and osmotic stress response pathways.	Original network published in Schlage et al, 2011	144	222
Cell Response to Stress	Cellular Stress	Hypoxic Stress	1.1		The Hypoxic Stress network depicts the causal mechanisms that regulate hypoxic stress including activation of HIF1A and its targets, control of transcription, protein synthesis, and crosstalk with oxidative stress, ER stress, and osmotic stress response pathways.	Based on the Hypoxic stress 1.0 network. The network has been knitted and COPD-relevant mechanisms were added.	120	185
Cell Response to Stress	Cellular Stress	Hypoxic Stress	1.2		The Hypoxic Stress network depicts the causal mechanisms that regulate hypoxic stress including activation of HIF1A and its targets, control of transcription, protein synthesis, and crosstalk with oxidative stress, ER stress, and osmotic stress response pathways.	Based on the hypoxic stress 1.1 network. Modified during sbv IMPROVER network verification challenge and reviewed during Jamboree2014 to refine ER stress-relevant pathways.	125	190
Cell Response to Stress	Cellular Stress	Oxidative Stress	1.0		The Oxidative Stress network depicts pathways regulating cellular responses to oxidative stress, including intracellular free radical management, cellular responses to endogenous/exogenous oxidants and anti-oxidants and the glutathione metabolism. The network details transcriptional regulation of AP-1, NF-kB, and Nrf2 complexes as they relate to management of oxidative stress.	Original network published in Schlage et al, 2011	319	488
Cell Response to Stress	Cellular Stress	Oxidative Stress	1.1		The Oxidative Stress network depicts pathways regulating cellular responses to oxidative stress, which includes intracellular free radical management, cellular responses to endogenous/exogenous oxidants and anti-oxidants and the glutathione metabolism. The network details transcriptional regulation of AP-1, NF-kB, and Nrf2 complexes as they relate to management of oxidative stress.	Based on the oxidative stress 1.0 network. The network has been knitted and COPD-relevant mechanisms were added.	321	488
Cell Response to Stress	Cellular Stress	Oxidative Stress	1.2		The Oxidative Stress network depicts pathways regulating cellular responses to oxidative stress, which includes intracellular free radical management, cellular responses to endogenous/exogenous oxidants and anti-oxidants and the glutathione metabolism. The network details transcriptional regulation of AP-1, NF-kB, and Nrf2 complexes as they relate to management of oxidative stress.	Based on the oxidative stress 1.1 network. Modified during sbv IMPROVER network verification challenge and reviewed during Jamboree2014.	337	511
Cell Response to Stress	Cellular Stress	NFE2L2 Signaling	1.0		The NFE2L2 Signaling network depicts the causal mechanisms involved in transcriptional activation of NFE2L2, a central transcriptional mediator of the cellular oxidative stress response, and its downstream target genes such as ATF4, GCLC, NQO1, and PRDX1.	Original network published in Schlage et al, 2011	112	168
Cell Response to Stress	Cellular Stress	NFE2L2 Signaling	1.1		The NFE2L2 Signaling network depicts the causal mechanisms that are involved in transcriptional activation of NFE2L2 (central mediator of the cellular oxidative stress response) and its downstream target genes such as ATF4, GCLC, NQO1, and PRDX1.	Based on the NFE2L2 1.0 network. The network has been knitted and COPD-relevant mechanisms were added.	106	157
Cell Response to Stress	Cellular Stress	NFE2L2 Signaling	1.2		The NFE2L2 Signaling network depicts the causal mechanisms that are involved in transcriptional activation of NFE2L2 (central mediator of the cellular oxidative stress response), its interaction with MAF proteins and its downstream target genes such as ATF4, GCLC, NQO1, and PRDX1.	Based on the NFE2L2 Signaling 1.1 network.G64 the interaction of NFE2L2 with MAF proteins.	97	144
Cell Response to Stress	Cellular Stress	Osmotic Stress	1.0		The Osmotic Stress network depicts the causal mechanisms that regulate osmotic stress including NFAT5, aquaporins, and CFTR pathways downstream of the hyperosmotic response.	Original network published in Schlage et al, 2011	75	90
Cell Response to Stress	Cellular Stress	Osmotic Stress	1.1		The Osmotic Stress network depicts the causal mechanisms that regulate osmotic stress including NFAT5, aquaporins, and CFTR pathways downstream of the hyperosmotic response.	Based on the osmotic stress 1.0 network. The network has been knitted and COPD-relevant mechanisms were added.	75	89
Cell Response to Stress	Cellular Stress	Drug Metabolism Response	1.0		The Drug Metabolism Response model depicts the causal mechanisms that regulate drug metabolism response including the role of AHR, Cytochrome p450 enzymes, and various environmental stressors.	Original network published in Schlage et al, 2011	66	92
Cell Response to Stress	Cellular Stress	Xenobiotic Metabolism Response	1.1		The Xenobiotic Metabolism Response depicts the causal mechanisms that are involved in xenobiotic metabolism response, including the various environmental stressors and signaling components that regulate AHR and cytochrome p450 enzymes.	Based on the drug metabolism response 1.0 network. The network has been knitted and COPD-relevant mechanisms were added.	50	84
Cell Response to Stress	Cellular Stress	Xenobiotic Metabolism Response	1.2		The Xenobiotic Metabolism Response depicts the causal mechanisms that are involved in xenobiotic metabolism response, including the various environmental stressors and signaling components that regulate AHR and cytochrome p450 enzymes. Moreover, phase I regulation beyond AHR was expanded to include other transcription factors relevant for airway epithelia such as CAR, LXR and PXR.	Based on the xenobiotic metabolism response 1.1. The Jamboree Review focused on identifying additional lung-relevant phase II (GST) and phase III (SLC) mechanisms that study protein/activity relationships as opposed to gene expression. Moreover, phase I regulation beyond AHR was expanded to include other transcription factors relevant for airway epithelia such as CAR, LXR and PXR.	71	126
Cell Response to Stress		Endothelial Shear Stress	1.0		The endothelial shear stress model depicts the effects of laminar (atheroprotective) and turbulent (atherogenic) shear stress on monocyte adhesion, including NFKB and nitric oxide pathways.	Original network published in Schlage et al, 2011	92	141
Cell Proliferation	Regulation of Proliferation	Cell Cycle	1.0		The Cell Cycle network depicts the causal mechanisms that regulate cell cycle including canonical elements of the core machinery regulating entry and exit from the mammalian cell cycle, such as cyclins, cyclin-dependent kinases and members of the E2F family.	Original network published in Westra et al, 2011	202	325
Cell Proliferation	Regulation of Proliferation	Cell Cycle	1.1		The Cell Cycle network depicts the causal mechanisms that regulate cell cycle including canonical elements of the core machinery regulating entry and exit from the mammalian cell cycle, such as cyclins, cyclin-dependent kinases and members of the E2F family.	Based on the cell cycle 1.0 network. The network has been knitted and COPD-relevant mechanisms were added.	185	310
Cell Proliferation	Regulation of Proliferation	Cell Cycle	1.2		The Cell Cycle network depicts the causal mechanisms that regulate cell cycle including canonical elements of the core machinery regulating entry and exit from the mammalian cell cycle, such as cyclins, cyclin-dependent kinases and members of the E2F family.	Based on the Cell Cycle 1.1 network. Modified during sbv IMPROVER network verification challenge and reviewed during Jamboree2014.	185	303
Cell Proliferation	Regulation of Proliferation	Calcium	1.0		The Calcium network depicts the causal mechanisms that regulate calcium signaling in the context of cell proliferation. The network describes increases in calcineurin complex activity as a result of Wnt-mediated calcium signaling and VEGF signaling, which leads to the induction of NFATC1 transcriptional activity and subsequent cell proliferation.	Original network published in Westra et al, 2011	19	20
Cell Proliferation	Regulation of Proliferation	Calcium	1.1		The Calcium network depicts the causal mechanisms that regulate calcium signaling in the context of cell proliferation. The network describes increases in calcineurin complex activity as a result of Wnt-mediated calcium signaling and VEGF signaling, which leads to the induction of NFATC1 transcriptional activity and subsequent cell proliferation.	Based on the calcium 1.0 network. The network has been knitted and COPD-relevant mechanisms were added.	19	20
Cell Proliferation	Regulation of Proliferation	Cell Interaction	1.0		The Cell Interaction network describes the causal mechanisms involved in the signal transduction pathways leading to cell proliferation that originate from the interactions between common cell adhesion molecules (including ITGB1 complexes with ITGA1-3 chains) and extracellular matrix components (specifically collagen, fibronectin, and laminin).	Original network published in Westra et al, 2011	77	101
Cell Proliferation	Regulation of Proliferation	Cell Interaction	1.1		The Cell Interaction network describes the causal mechanisms involved in the signal transduction pathways leading to cell proliferation that originate from the interactions between common cell adhesion molecules (including ITGB1 complexes with ITGA1-3 chains) and extracellular matrix components (specifically collagen,fibronectin, and laminin).	Based on the cell interaction 1.0 network. The network has been knitted and COPD-relevant mechanisms were added.	77	100
Cell Proliferation	Regulation of Proliferation	Clock	1.0		The Clock network depicts the causal mechanisms that regulate circadian clock signaling leading to cell proliferation. The network focuses on downstream targets of the CLOCK:ARNTL transcriptional complex such as NR1D1, CRY1, PERs, and BHLHs.	Original network published in Westra et al, 2011	91	161
Cell Proliferation	Regulation of Proliferation	Clock	1.1		The Clock network depicts the causal mechanisms that regulate circadian clock signaling leading to cell proliferation. The network focuses mainly on the downstream targets of the CLOCK:ARNTL transcriptional complex such as NR1D1, CRY1, PERs, and BHLHs.	Based on the clock 1.0 network. The network has been knitted and COPD-relevant mechanisms were added.	77	147
Cell Proliferation	Regulation of Proliferation	Epigenetics	1.0		The Epigenetics network describes the causal mechanisms of the well-known epigenetic modulators of lung cell proliferation including the histone deacetylase (HDAC) family and DNA methyltransferase (DMT) family member DNMT1, as well as connections from these epigenetic mediators to the core cell cycle components (e.g. CCND1, CDKN2A).	Original network published in Westra et al, 2011	38	34
Cell Proliferation	Regulation of Proliferation	Epigenetics	1.1		The Epigenetics describes the causal mechanisms of the well-known epigenetic modulators of lung cell proliferation including the histone deacetylase (HDAC) family and DNA methyltransferase (DMT) family member DNMT1 as well as connections from these epigenetic mediators to the core cell cycle components (e.g. CCND1, CDKN2A).	Based on the epigenetics 1.0 network. The network has been knitted and COPD-relevant mechanisms were added.	36	32
Cell Proliferation	Regulation of Proliferation	Growth Factor	1.0		The Growth Factor network depicts the causal mechanisms of common extracellular growth factors involved in regulating lung cell proliferation, namely EGF, TGF-beta, VEGF, and FGF family members. The EGF family members EGF and TGF-alpha play critical roles in regulating the proliferation of airway epithelial cells through EGF receptor activation. The pathways related to FGF7 and FGF10 signaling, w…	Original network published in Westra et al, 2011	288	470
Cell Proliferation	Regulation of Proliferation	Growth Factor	1.1		The Growth Factor network depicts the causal mechanisms of common extracellular growth factors involved in regulating lung cell proliferation, namely EGF, TGF-beta, VEGF, and FGF family members. The EGF family members EGF and TGF-alpha play critical roles in regulating the proliferation of airway epithelial cells through EGF receptor activation. FGF7 and FGF10, largely through activation of FGFR2…	Based on the Growth factor 1.0 network. The network has been knitted and COPD-relevant mechanisms were added.	273	441
Cell Proliferation	Regulation of Proliferation	Growth Factor	1.2		The Growth Factor network depicts the causal mechanisms of common extracellular growth factors involved in regulating lung cell proliferation, namely EGF, TGF-beta, VEGF, and FGF family members. The EGF family members EGF and TGF-alpha play critical roles in regulating the proliferation of airway epithelial cells through EGF receptor activation. FGF7 and FGF10, largely through activation of FGFR2…	Based on the Growth Factors 1.1 network. Modified during sbv IMPROVER network verification challenge and reviewed during Jamboree2014.	277	443
Cell Proliferation	Regulation of Proliferation	Hedgehog	1.0		The Hedgehog network depicts causal mechanisms that are involved in Hedgehog signaling, which regulates cell proliferation and branching morphogenesis in the developing mammalian lung. These processes may contribute to heightened proliferative activity following exposure to environmental insults.	Original network published in Westra et al, 2011	50	64
Cell Proliferation	Regulation of Proliferation	Hedgehog	1.1		The Hedgehog network depicts causal mechanisms that are involved in Hedgehog signaling, which regulates cell proliferation and branching morphogenesis in the developing mammalian lung.	Based on the Hedgehog 1.0 network. The network has been knitted and COPD-relevant mechanisms were added.	44	56
Cell Proliferation	Regulation of Proliferation	Hox	1.0		The Hox network describes the causal mechanisms in the Hox signaling pathway that leads to cell proliferation as well as downstream targets of the HOX family members such as CDKN1A, CDKN1B, CDKN1C, ITGAV, and ITGB3.	Original network published in Westra et al, 2011	35	37
Cell Proliferation	Regulation of Proliferation	Hox	1.1		The Hox network describes the causal mechanisms in the Hox signaling pathway that leads to cell proliferation as well as downstream targets of the HOX family members such as CDKN1A, CDKN1B, CDKN1C, ITGAV, and ITGB3.	Based on the Hox 1.0 network. The network has been knitted and COPD-relevant mechanisms were added.	32	33
Cell Proliferation	Regulation of Proliferation	Jak Stat	1.0		The Jak Stat network depicts the causal mechanisms involved in canonical Jak Stat signaling leading to cell proliferation and components of cell cycle machinery (e.g. cyclins, CDKN1B).	Original network published in Westra et al, 2011	65	88
Cell Proliferation	Regulation of Proliferation	Jak Stat	1.1		The Jak Stat network depicts the causal mechanisms that are involved in the canonical Jak Stat signaling leading to cell proliferation and components of cell cycle machinery (e.g. cyclins, CDKN1B).	Based on the Jak Stat 1.0 network. The network has been knitted and COPD-relevant mechanisms were added.	64	88
Cell Proliferation	Regulation of Proliferation	Mapk	1.1		The Mapk network depicts the causal mechanisms that regulate different families of MAPK signaling (p38, JNK, ERK, MAP2K) in the context of cell proliferation.	Based on the MAPK 1.0 network. The network has been knitted and COPD-relevant mechanisms were added.	44	52
Cell Proliferation	Regulation of Proliferation	Mapk	1.0		The Mapk network depicts the causal mechanisms that regulate different families of MAPK signaling (p38, JNK, ERK, MAP2K) in the context of cell proliferation.	Original network published in Westra et al, 2011	44	54
Cell Proliferation	Regulation of Proliferation	mTor	1.0		The mTor network depicts the causal mechanisms involved in the canonical mTor signaling pathway, including AMPK, TSC1/2, RHEB, and RPS6KB1. Elements of this pathway are important for mediating the proliferative processes seen following lung injury.	Original network published in Westra et al, 2011	47	63
Cell Proliferation	Regulation of Proliferation	mTor	1.1		The mTor network depicts the causal mechanisms that are involved in the canonical mTOR signaling pathway, including AMPK, TSC1/2, RHEB, and RPS6KB1. Elements of this pathway are important for mediating the proliferative processes seen following lung injury.	Based on the mTOR 1.0 network. The network has been knitted and COPD-relevant mechanisms were added.	44	59
Cell Proliferation	Regulation of Proliferation	Notch	1.0		The Notch network depicts the causal mechanisms that regulate Notch signaling, which controls lung cell proliferation and differentiation through DLK1 (an upstream initiator of the Notch signaling pathway) and JAG1/2 (ligands for the Notch receptors).	Original network published in Westra et al, 2011	22	23
Cell Proliferation	Regulation of Proliferation	Notch	1.1		The Notch network depicts the causal mechanisms that regulate Notch signaling which controls lung cell proliferation as well as differentiation through DLK1 (an upstream initiator of the Notch signaling pathway) and JAG1/2 (ligands for the Notch receptors).	Based on the Notch 1.0 network. The network has been knitted and COPD-relevant mechanisms were added.	19	19
Cell Proliferation	Regulation of Proliferation	Nuclear Receptors	1.0		The Nuclear Receptors network depicts the causal mechanisms in the nuclear receptor signaling pathway that lead to cell proliferation and cell cycle progression as indicated by the core elements (cyclin-dependent kinases, E2F family members, cyclins, and CDKN1A).	Original network published in Westra et al, 2011	40	47
Cell Proliferation	Regulation of Proliferation	Nuclear Receptors	1.1		The Nuclear Receptors network depicts the causal mechanisms in the nuclear receptor signaling pathway that leads to cell proliferation and cell cycle progression as indicated by the core elements (cyclin-dependent kinases, E2F family members, cyclins, and CDKN1A).	Based on the Nuclear receptors 1.0 network. The network has been knitted and COPD-relevant mechanisms were added.	38	45
Cell Proliferation	Regulation of Proliferation	Nuclear Receptors	1.2		The Nuclear Receptors network depicts the causal mechanisms in the nuclear receptor signaling pathway that leads to cell proliferation and cell cycle progression as indicated by the core elements (cyclin-dependent kinases, E2F family members, cyclins, and CDKN1A).	Based on the Nuclear receptors 1.1 network. Modified during sbv IMPROVER network verification challenge and reviewed during Jamboree2014.	37	43
Cell Proliferation	Regulation of Proliferation	PGE2	1.0		The PGE2 network depicts the pathways exerting regulatory control of PGE2 in the context of cellular proliferation. The network includes cAMP-mediated activation of PKA-, Epac/Rap1- and Tiam1/Vav2-dependent pathways of Rac1 activation.	Original network published in Westra et al, 2011	73	89
Cell Proliferation	Regulation of Proliferation	PGE2	1.1		The PGE2 network depicts the pathways exerting regulatory control of PGE2 in the context of cellular proliferation. The network includes cAMP-mediated activation of PKA-, Epac/Rap1- and Tiam1/Vav2-dependent pathways of Rac1 activation.	Based on the PGE2 1.0 network. The network has been knitted and COPD-relevant mechanisms were added.	68	79
Cell Proliferation	Regulation of Proliferation	Wnt	1.0		The Wnt Signaling network depicts the causal mechanisms that regulate aspects of Wnt signaling primarily in the context of heightened cell proliferation observed following lung injury. The network includes multiple pathways leading to the degradation of beta-catenin as it relates to Wnt signaling.	Original network published in Westra et al, 2011	56	80
Cell Proliferation	Regulation of Proliferation	Wnt	1.1		The Wnt Signaling network depicts the causal mechanisms that regulate aspects of Wnt signaling primarily in the context of heightened cell proliferation observed following lung injury. The network includes multiple pathways leading to the degradation of beta-catenin as it relates to Wnt signaling.	Based on the Wnt 1.0 network. The network has been knitted and COPD-relevant mechanisms were added.	57	90
Cell Fate	DACS - apoptosis	Apoptosis	1.1		The Apoptosis network describes causal mechanisms in several different signaling pathways that are involved in the induction of apoptosis in response to environmental stimuli. The pathways include ER stress signaling, particularly the PERK-eIF2alpha-ATF4-CHOP pathway, MAPK components that regulate the pro-apoptotic proteins (Bad, Bax, Bim) via PI3K/AKT and JNK pathways, NFkB signaling which induc…	Based on the merge of the Caspase Cascade,ER Stress Induced Apoptosis, MAPK Signaling, NFkB Signaling, PKC Signaling, Proapoptotic Mitochondrial Signaling, Prosurvival Mitochondrial signaling, TNFR1/Fas Signaling, TP53 TS network models. In addition, COPD-relevant mechanisms were added.	265	413
Cell Fate	DACS - apoptosis	Apoptosis	1.2		The Apoptosis network describes causal mechanisms in several different signaling pathways that are involved in the induction of apoptosis in response to environmental stimuli. The pathways include ER stress signaling, particularly the PERK-eIF2alpha-ATF4-CHOP pathway, MAPK components that regulate the pro-apoptotic proteins (Bad, Bax, Bim) via PI3K/AKT and JNK pathways, NFkB signaling which induc…	Based on the Apoptosis 1.1 network model. Modified during sbv IMPROVER network verification challenge and reviewed during Jamboree2014.	270	421
Cell Fate	DACS - apoptosis	Apoptosis - Caspase Cascade	1.0		The Caspase cascade model depicts the causal mechanisms that lead to the formation of the apoptosome and subsequent activation of the effector caspases.	Original network published in Gebel et al., 2013	52	68
Cell Fate	DACS - apoptosis	ER Stress-Induced Apoptosis	1.0		The Endoplasmic Reticulum Stress model depicts the causal mechanisms that regulate Endoplasmic Reticulum Stress including the unfolded protein response and the pathways downstream of the three key stress mediators: PERK (Eif2ak3), ATF6, and IRE1alpha (Ern1). The pro-apoptotic arm of the ER stress response was excluded from this network model in anticipation of being included in a separate network…	Original network published in Gebel et al., 2013	26	32
Cell Fate	DACS - apoptosis	Apoptosis - MAPK Signaling	1.0		The MAPK signaling model depicts the causal mechanisms that regulate the pro-apoptotic proteins (Bad, Bax, Bim) via PI3K/AKT and JNK pathways .	Original network published in Gebel et al., 2013	75	93
Cell Fate	DACS - apoptosis	Apoptosis - NFkB Signaling	1.0		The NFkB signaling model depicts the causal mechanisms that induce activation of NFkB signaling and its downstream gene expressions of anti-apoptotic proteins.	Original network published in Gebel et al., 2013	63	79
Cell Fate	DACS - apoptosis	Apoptosis - PKC Signaling	1.0		The PKC signlaing model depicts the causal mechanisms that PKC family members participate in during apoptosis.	Original network published in Gebel et al., 2013	36	55
Cell Fate	DACS - apoptosis	Apoptosis - Prosurvival Mitochondrial Signaling	1.0		The Mitochondrial signaling model depicts the causal mechanisms that inhibit the release of apoptotic factors from the mitochondrion into the cytoplasm.	Original network published in Gebel et al., 2013	18	24
Cell Fate	DACS - apoptosis	Apoptosis - Proapoptotic Mitochondrial Signaling	1.0		The Mitochondrial signaling model depicts the causal mechanisms that induce the release of apoptotic factors from the mitochondrion into the cytoplasm.	Original network published in Gebel et al., 2013	22	30
Cell Fate	DACS - apoptosis	Apoptosis - TNFR1/Fas Signaling	1.0		The TNFR1/Fas signaling model depicts the causal mechanisms that induce the activation of TNFR1 and Fas receptor, leading to downstream signaling of caspase 8.	Original network published in Gebel et al., 2013	20	21
Cell Fate	DACS - Apoptosis	Apoptosis - TP53 TS	1.0		The apoptosis-TP53 TS model depicts the causal mechanisms that characterize TP53's transcriptional role in apoptosis.	Original network published in Gebel et al., 2013	37	37
Cell Fate	DACS - autophagy	Autophagy	1.1		The Autophagy network depicts the causal mechanisms involved in the induction of autophagy following pulmonary tissue damage as a result of exposure to environmental insults. This includes the regulation of mTOR in the context of autophagy, ATG signaling that leads to autophagic vacuole formation, and regulation of protein translation via S6K and AMPK.	Based on the merge of the ATG Induction of Autophagy, Autophagy induction, mTOR Signaling, and Protein Synthesis network models. In addition, COPD-relevant mechanisms were added.	138	202
Cell Fate		Induction of autophagy	1.0		The model depicts the causal mechanisms that lead to the induction of autophagy.	Original network published in Gebel et al., 2013	47	59
Cell Fate	DACS - autophagy	Autophagy - Nutrient transporter synthesis	1.0		The nutrient transporter synthesis network depicts the genes important for regulating cellular nutrient uptake. It is based on cellular response to starvation.	Original network published in Gebel et al., 2013	34	33
Cell Fate	DACS - autophagy	ATG Induction of Autophagy	1.0		The Autophagy-ATG protein TS model depicts the causal mechanisms that capture ATG induction of autophagy.	Original network published in Gebel et al., 2013	18	18
Cell Fate	DACS - autophagy	Autophagy - mTOR Signaling	1.0		The mTOR signaling model depicts the causal mechanisms that regulate mTOR as well as autophagy .	Original network published in Gebel et al., 2013	46	55
Cell Fate	DACS - autophagy	Autophagy - Protein Synthesis	1.0		The Autophagy-Protein synthesis model depicts the causal mechanisms involved in S6K and AMPK regulation of protein translation.	Original network published in Gebel et al., 2013	90	61
Cell Fate	DACS - senescence	Mechanisms of Cellular Senescence	1.1		The Mechanisms of Cellular Senescence network depicts the causal mechanisms involved in induction of oncogene-induced senescence, stress-induced senescence and replicative senescence in response to a variety of external stimuli. The network includes components that participate in intercellular signaling such as growth factors, chemokines, cytokines and proteases, which lead to manifestation of th…	Based on the merge of the Oncogene Induced Senescence, Replicative Senescence, and Stress-Induced Premature Senescence entwork models. In addition, COPD-relevant mechanisms were added.	139	183
Cell Fate	DACS - senescence	Mechanisms of Cellular Senescence	1.2		The Mechanisms of Cellular Senescence network depicts the causal mechanisms involved in induction of oncogene-induced senescence, stress-induced senescence and replicative senescence in response to a variety of external stimuli. The network includes components that participate in intercellular signaling such as growth factors, chemokines, cytokines and proteases, which lead to manifestation of th…	Based on the Mechanisms of Cellular Senescence 1.1 network model. Modified during sbv IMPROVER network verification challenge and reviewed during Jamboree2014.	139	186
Cell Fate	DACS - senescence	Oncogene Induced Senescence	1.0		The Senescence-Oncogene induced senescence model depicts the causal mechanisms that lead to oncogene induced senescence.	Original network published in Gebel et al., 2013	79	92
Cell Fate	DACS - senescence	Regulation by Tumor Suppressors	1.0		The Regulation by Tumor Suppressors network depicts pathways related to canonical tumor suppressor proteins that regulate cellular entry into senescence. The pathways described include the activities of PTEN, p53 and p21, as well as the activity of PI3K/Akt as it relates to senescence.	Original network published in Gebel et al., 2013	100	102
Cell Fate	DACS - senescence	Regulation by Tumor Suppressors	1.1		The Regulation by Tumor Suppressors network depicts pathways related to canonical tumor suppressor proteins that regulate cellular entry into senescence. The pathways described include the activities of PTEN, p53 and p21, as well as the activity of PI3K/Akt as it relates to senescence.	Based on the regulation by tumor suppressors 1.0 network model. The network has been knitted and COPD-relevant mechanisms were added.	51	54
Cell Fate	DACS - senescence	Replicative Senescence	1.0		The Senescence-Replicative senescence model depicts the causal mechanisms that lead to replicative senescence.	Original network published in Gebel et al., 2013	74	81
Cell Fate	DACS - senescence	Stress Induced Premature Senescence	1.0		The Senescence-Stress induced premature senescence model depicts the causal mechanisms that lead to stress induced premature senescence, including exposure to ionizing radiation, DNA damage, and oxidative stress.	Original network published in Gebel et al., 2013	100	108
Cell Fate	DACS - senescence	Transcriptional Regulation of the SASP	1.0		The Transcriptional Regulation of the SASP network depicts the causal mechanisms that promote the development of the senescence-associated secretory phenotype (SASP), which includes the expression of cell surface bound IL-1a. The network depicts activation of the downstream signaling cascade that enhances proinflammatory transcription factor activity (NF-kB, C/EBPb) and results in the expression …	Original network published in Gebel et al., 2013	47	57
Cell Fate	DACS - senescence	Transcriptional Regulation of the SASP	1.1		The Transcriptional Regulation of the SASP network depicts the causal mechanisms that promote the development of the senescence-associated secretory phenotype (SASP), which includes the expression of cell surface bound IL-1a. The network depicts activation of the downstream signaling cascade that enhances proinflammatory transcription factor activity (NF-kB, C/EBPb) and results in the expression …	Based on the transcriptional regulation of the SASP 1.0 network. The network has been knitted and COPD-relevant mechanisms were added.	32	40
Cell Fate	DACS - senescence	Regulation of CDKN2A expression	1.0		The Regulation of CDKN2A Expression network depicts pathways leading to the expression of p16INK (CDKN2A), which includes the transcriptional inducers Ets1 and Ets2 and transcriptional repressors of the INK4A and ARF genes, such as TBX2 and CtBP.	Original network published in Gebel et al., 2013	58	65
Cell Fate	Regulation of Proliferation	Regulation of CDKN2A expression	1.1		The Regulation of CDKN2A Expression network depicts pathways leading to the expression of p16INK (CDKN2A), which includes the transcriptional inducers Ets1 and Ets2 and transcriptional repressors of the INK4A and ARF genes, such as TBX2 andCtBP.	Based on the CDKN2A 1.0 network model. The network has been knitted and COPD-relevant mechanisms were added.	59	66
Cell Fate	DACS - necroptosis	Necroptosis	1.1		The Necroptosis network describes the causal mechanisms involved in the activation of the Fas receptor and TNFR1 receptor, leading to RIPK/ROS (reactive oxygen species) signaling and the subsequent induction of necroptosis as a result of exposure to environmental insults.	Based on the merge of theFAS Activation, Proinflammatory Mediators, RIPK/ROS Mediated Execution, and TNFR1 Activation network models. In addition, COPD-relevant mechanisms were added.	68	90
Cell Fate	DACS - necroptosis	Fas Activation	1.0		The Fas activation model depicts the causal mechanisms that lead to necroptosis following activation of the Fas receptor (CD95).	Original network published in Gebel et al., 2013	12	11
Cell Fate	DACS - necroptosis	Proinflammatory Mediators	1.0		The proinflammatory mediators model depicts the causal mechanisms that describe the release of proinflammatory mediators from necrotic cells.	Original network published in Gebel et al., 2013	10	10
Cell Fate	DACS - necroptosis	RIPK/ROS Mediated Execution	1.0		The RIPK/ROS mediated execution model depicts the causal mechanisms that mediate the execution of necroptosis, including the downstream targets of RIPK1 and RIPK3 and the generation of reactive oxygen species (ROS).	Original network published in Gebel et al., 2013	40	51
Cell Fate	DACS - necroptosis	TNFR1 Activation	1.0		The TNFR1 activation model depicts the causal mechanisms that induce activation of the TNFR1 receptor leading to the activation of RIPK1 and RIPK3.	Original network published in Gebel et al., 2013	23	26
Cell Fate		Necroptosis Gene Signature	1.0		The necroptosis gene signature model depicts the genes whose expression is necessary for the induction of necroptosis.	Original network published in Gebel et al., 2013	26	25
Cell Fate	DACS - DNA damage response	Response to DNA damage	1.1		The Response to DNA Damage network depicts the causal mechanisms involved in multiple DNA damage response pathways as a result of exposure to environmental insults. These include components that regulate TP53, TP63, and TP73 activities, the impact of G1/S and G2/M transitions of the cell cycle downstream of DNA damage, and DNA repair processes following single-strand and double-strand DNA damage.…	Based on the merge of the Components Affecting TP53 Activity, Components Affecting TP73 Activity, Components Affecting TP63 Activity, DNA Damage to G1/S Checkpoint, DNA Damage to G2/M Checkpoint, Double-Strand Break Response, Inhibition of DNA Repair, NER/XP Pathway, and Single-Strand Break Response network models. In addition, COPD-relevant mechanisms were added.	253	369
Cell Fate	DACS - DNA damage response	Response to DNA damage	1.2		The Response to DNA Damage network depicts the causal mechanisms that are involved in multiple DNA damage response pathways. This includes those components that regulate TP53, TP63, and TP73 activities, the impact of G1/S and G2/M transitions of the cell cycle downstream of DNA damage, and DNA repair processes following single-strand and double-strand DNA damage. The network describes inhibition …	Based on the Response to DNA damage 1.1 network model. Modified during sbv IMPROVER network verification challenge and reviewed during Jamboree2014 the interplay of components mediating the processes of non-homologous end-joining (NHEJ) and homologous recombination (HR).	249	366
Cell Fate	DACS - DNA damage response	DNA damage - Components Affecting TP53 Activity	1.0		The DNA Damage-Components affecting TP53 activity model depicts the causal mechanisms that impact TP53 activity in the context of DNA damage.	Original network published in Gebel et al., 2013	34	38
Cell Fate	DACS - DNA damage response	DNA damage - Components Affecting TP63 Activity	1.0		The components affecting TP63 activity model depicts the causal mechanisms that regulate TP63 activity in the context of DNA damage.	Original network published in Gebel et al., 2013	15	16
Cell Fate	DACS - DNA damage response	DNA damage - Components Affecting TP73 Activity	1.0		The DNA Damage-Components affecting TP53 activity model depicts the causal mechanisms that impact TP53 activity in the context of DNA damage.	Original network published in Gebel et al., 2013	24	26
Cell Fate	DACS - DNA damage response	DNA damage to G1/S Checkpoint	1.0		The DNA damage to G1/S checkpoint model depicts the causal mechanisms that impact the G1/S transition of the cell cycle downstream of DNA damage.	Original network published in Gebel et al., 2013	31	38
Cell Fate	DACS - DNA damage response	DNA damage to G2/M Checkpoint	1.0		The DNA damage to G2/M checkpoint model depicts the causal mechanisms that impact the G2/M transition of the cell cycle downstream of DNA damage.	Original network published in Gebel et al., 2013	29	36
Cell Fate	DACS - DNA damage response	DNA damage - Single-Strand Break Response	1.0		The DNA Damage-Single-Strand Break Response model depicts the causal mechanisms that lead to the DNA damage response and DNA repair following ssDNA damage.	Original network published in Gebel et al., 2013	56	66
Cell Fate	DACS - DNA damage response	DNA damage - Double-Strand Break Response	1.0		The DNA Damage-Double-Strand Break Response model depicts the causal mechanisms that act downstream of double-stranded DNA damage leading to repair.	Original network published in Gebel et al., 2013	94	144
Cell Fate	DACS - DNA damage response	DNA damage - Inhibition of DNA Repair	1.0		The DNA Damage-Inhibition of DNA Repair model depicts the causal mechanisms that lead to inhibition of DNA repair by exogenous compounds.	Original network published in Gebel et al., 2013	12	11
Cell Fate	DACS - DNA damage response	DNA damage - NER/XP pathway	1.0		The DNA Damage-NER/XP Pathway model depicts the causal mechanisms that function in nucleotide excision repair, including the XP proteins.	Original network published in Gebel et al., 2013	38	41
Cell Fate	DACS - DNA damage response	DNA damage - TP53 TS	1.0		The DNA Damage-TP53 TS model depicts the causal mechanisms that characterize TP53's transcriptional role in DNA damage.	Original network published in Gebel et al., 2013	23	24
Tissue Repair and Angiogenesis	TRAG - Angiogenesis	Angiogenesis	1.1		The Angiogenesis network depicts the causal mechanisms that lead to the angiogenic processes of migration, proliferation and vascular permeability downstream of growth factor signaling (PDGF, TGF, IGF, FGF, VEGF, and angiopoietin) as well as key angiogenic processes of sprouting and tubulogenesis including the DLL4-NOTCH pathway. The model also contains causal mechanisms involved in the regulatio…	Based on the merge of the Growth Factor Mediated Angiogenesis, HIF1A Regulation and Signaling, Sprouting andTubulogenesis, and VEGF-Mediated Angiogenesis network models. In addition, COPD-relevant mechanisms were added.	235	322
Tissue Repair and Angiogenesis	TRAG - Angiogenesis	Growth Factor-Mediated Angiogenesis	1.0		The Growth Factor-Mediated Angiogenesis model depicts the causal mechanisms that lead to the angiogenic processes of migration, proliferation and vascular permeability downstream of PDGF, TGF, IGF, and FGF signaling.	Original network published in Park et al, 2013	99	135
Tissue Repair and Angiogenesis	TRAG - Angiogenesis	HIF1A Regulation and Signaling	1.0		The HIF1A Regulation and Signaling model depicts the causal mechanisms involved in the regulation of HIF1A transcriptional activity as well as the key expression changes downstream leading to angiogenesis.	Original network published in Park et al, 2013	45	48
Tissue Repair and Angiogenesis	TRAG - Angiogenesis	Sprouting and Tubulogenesis	1.0		The Sprouting and Tubulogenesis model depicts the causal mechanisms that lead to the key angiogenic processes of sprouting and tubulogenesis, including the DLL4-NOTCH pathway.	Original network published in Park et al, 2013	82	93
Tissue Repair and Angiogenesis	TRAG - Angiogenesis	VEGF-Mediated Angiogenesis	1.0		The VEGF-Mediated Angiogenesis model depicts the causal mechanisms that lead to the angiogenic process of migration, proliferation and vascular permeability downstream of VEGF and angiopoietin signaling.	Original network published in Park et al, 2013	45	61
Tissue Repair and Angiogenesis	TRAG - Angiogenesis	Immune Regulation of Angiogenesis	1.0		The Immune Regulation of Angiogenesis model depicts the causal mechanisms associated with angiogenic regulation by immune cells, including drivers of VEGF secretion, as well as other signaling mechanisms that crosstalk between the immune system and angiogenesis.	Original network published in Park et al, 2013	50	54
Tissue Repair and Angiogenesis	TRAG - Tissue Repair	Wound healing	1.1		The Wound Healing network describes the causal mechanisms involved in the wound healing process including cell migration as a result of MMP degradation of matrix components, and progenitor cell differentiation mediated by NOTCH1, SOX2, KRT14 and CTNNB1.	Based on the merge of the Cell Migration and Adhesion in Wound Healing, and Differentiation of Progenitor Cell in Wound Healing 1.0 network models. In addition, the network has been knitted and COPD-relevant mechanisms were added.	193	317
Tissue Repair and Angiogenesis	TRAG - Tissue Repair	Fibrosis and EMT	1.0		The Fibrosis and EMT network depicts causal mechanisms that describe fibrosis and epithelial-to-mesenchymal cell transition (EMT) in lung tissue repair, including distinct characteristics of lung fibrosis such as TGFB1, collagen and MMPs. The network also contains signaling components of the Wnt, Hedgehog, and EGFR pathways that promote fibrosis and EMT.	Original network published in Park et al, 2013	157	293
Tissue Repair and Angiogenesis	TRAG - Tissue Repair	Fibrosis	1.1		The Fibrosis model network depicts causal mechanisms that describe fibrosis and epithelial to mesenchymal cell transition (EMT) in lung tissue repair including distinct characteristics of lung fibrosis such as TGFB1, collagen and MMPs. The network also contains signaling components of the Wnt, Hedgehog, and EGFR pathways that promote fibrosis and EMT.	Based on the Fibrosis and EMT 1.0 network. The network has been knitted and COPD-relevant mechanisms were added.	178	352
Tissue Repair and Angiogenesis	TRAG - Tissue Repair	Immune Regulation of Tissue Repair	1.0		The Immune Regulation of Tissue Repair network depicts the causal mechanisms involved in the immune cell regulation of tissue repair, including the activation of macrophages, dendritic cells, neutrophils and monocytes.	Original network published in Park et al, 2013	127	254
Tissue Repair and Angiogenesis		Immune Regulation of Tissue Repair	1.1		The Immune Regulation of Tissue Repair network depicts the causal mechanisms that are involved in the immune cell regulation of tissue repair, including the activation of macrophages, dendritic cells, neutrophils and monocytes.	Based on the Immune regulation of tissue repair 1.0 network. The network has been knitted and COPD-relevant mechanisms were added.	135	258
Tissue Repair and Angiogenesis	TRAG - Tissue Repair	Cell Migration and Adhesion in Wound Healing	1.0		The Cell Migration and Adhesion model depicts the causal mechanisms of cell migration leading to wound healing including MMP degradation of matrix components.	Original network published in Park et al, 2013	201	317
Tissue Repair and Angiogenesis	TRAG - Tissue Repair	Differentiation of Progenitor Cell in Wound Healing	1.0		The Differentiation of Progenitor Cells in Wound Healing model depicts the causal mechanisms of progenitor cell differentiation mediated by NOTCH1, SOX2, KRT14 and CTNNB1 during the wound healing process.	Original network published in Park et al, 2013	38	44
Tissue Repair and Angiogenesis	Pulmonary Inflammation	Endothelial Innate Immune Activation	1.1		The Endothelial Innate Immune Activation network depicts the causal mechanisms that describe acute response of healthy pulmonary endothelium to pro-inflammatory stimuli; these response mechanisms include production of the inflammatory chemokines, adhesion molecules and other mediators during endothelial cells activation leading to lung microvascular endothelial cells dysfunction. The network also…	Based on the merge of the MicrovascularEndothelium Activation and Immune Regulation of Angiogenesis network models. In addition,the network has been knitted and COPD-relevant mechanisms were added.	133	194
Tissue Repair and Angiogenesis	COPD	ECM degradation	1.1		The ECM Degradation network depicts the causal mechanisms involved in the key events leading to degradation of the extracellular matrix (ECM) in the context of COPD, including the release of proteases (e.g. MMPs and neutrophil elastase) from inflammatory cells, which degrade ECM components such as collagens, laminins and elastins. ECM degradation results in destruction of the alveolar walls, cont…	Network model built to depict the mechanisms relevant for COPD.	67	125
Pulmonary Inflammation	Pulmonary Inflammation	Tc Response	1.0		The Tc response model depicts the causal mechanisms that operate in CD8+ cytotoxic T-cells following T-cell receptor (TCR) ligation and upstream signals such as IL15, including the induction of FASLG.	Original network published in Westra et al., 2013	33	35
Pulmonary Inflammation	Pulmonary Inflammation	Cytotoxic T-cell Signaling	1.1		The Cytotoxic T-cell Signaling network depicts the causal mechanisms that are activated in CD8+ cytotoxic T-cells following T-cell receptor (TCR) ligation. Expanding on these processes, the network highlights the chemokines secreted by both macrophages and dendritic cells, as well as the cognate T-cell receptors, involved in mediating T-cell recruitment to compromised lung tissue during COPD deve…	Based on the merge of the Tc Response, and T-cell Recruitment and Activation network models. In addition,the network has been knitted and COPD-relevant mechanisms were added.	44	46
Pulmonary Inflammation	Pulmonary Inflammation	Th1_Th2 Signaling	1.2		The Th1/Th2 Signaling network depicts the causal mechanisms that are activated in T helper 1 (Th1) cells following engagement with macrophages including pathways related to the STAT4 and T-bet transcription factors leading to Th1-specific differentiation as well as the causal mechanisms that are activated in T helper 2 (Th2) cells following engagement primarily with B-cells including pathways rel…	Based on the merge of the Th1 and Th2 signaling 1.1 network. G79	118	167
Pulmonary Inflammation	Pulmonary Inflammation	Th1 signaling	1.1		The Th1 Signaling network depicts the causal mechanisms that are activated in T helper 1 (Th1) cells following engagement with macrophages. This includes pathways related to the STAT4 and T-bet transcription factors leading to Th1-specific differentiation. Expanding on these processes, the network encompasses the chemokine pathways involved in mediating T-cell recruitment to compromised lung tiss…	Based on the merge of the Th1 Differentiation, Th1 Response, and T-cell Recruitment & Activation 1.0 network models. In addition, the network has been knitted and COPD-relevant mechanisms were added.	70	81
Pulmonary Inflammation	Pulmonary Inflammation	Th1 Differentiation	1.0		The Th1 differentiation model depicts the causal mechanisms that regulate the differentiation of naive helper T-cells into Th1 polarized T-cells expressing IFNG, in response to upstream signals, including CCL5 and DLL1.	Original network published in Westra et al., 2013	50	61
Pulmonary Inflammation	Pulmonary Inflammation	Th1 Response	1.0		The Th1 response model depicts the causal mechanisms that occur following activation of Th1 cells in response to upstream signals, including IFNG, IL2, LTA, and LTB.	Original network published in Westra et al., 2013	9	8
Pulmonary Inflammation	Pulmonary Inflammation	Th2 Signaling	1.1		The Th2 Signaling network depicts the causal mechanisms that are activated in T helper 2 (Th2) cells following engagement primarily with B-cells. This includes pathways related to the STAT6 and GATA transcription factors leading to Th2-specific differentiation. Expanding on these processes, the network encompasses the chemokine pathways involved in mediating T-cell recruitment to compromised lung…	Based on the merge of the Th2 Differentiation, Th2 Response, and T-cell Recruitment & Activation 1.0 network models. In addition, the network has been knitted and COPD-relevant mechanisms were added.	70	88
Pulmonary Inflammation	Pulmonary Inflammation	Th2 Differentiation	1.0		The Th2 differentiation model depicts the causal mechanisms that occur during the differentiation of naive helper-T cells into Th2 polarized cells, in response to upstream signals, including IL4, IL25, and VIP.	Original network published in Westra et al., 2013	32	43
Pulmonary Inflammation	Pulmonary Inflammation	Th2 Response	1.0		The Th2 response model depicts the causal mechanisms that operate following Th2 cell activation, in response to upstream signals, including IL4 and IL13.	Original network published in Westra et al., 2013	13	12
Pulmonary Inflammation	Pulmonary Inflammation	Th17 Signaling	1.1		The Th17 Signaling network depicts the causal mechanisms that are activated in IL-17-producing T helper (Th17) cells following T-cell receptor (TCR) ligation. Expanding on these processes, the network highlights the chemokines secreted by both macrophages and dendritic cells, as well as the cognate T-cell receptors, involved in mediating T-cell recruitment to compromised lung tissue during COPD d…	Based on the merge of the Th17 Differentiation, Th17 Response, and T-cell Recruitment & Activation 1.0 network models. In addition, the network has been knitted and COPD-relevant mechanisms were added.	71	75
Pulmonary Inflammation	Pulmonary Inflammation	Th17 Differentiation	1.0		The Th17 differentiation model depicts the causal mechanisms that operate during differentiation of naive helper T-cells into Th17 polarized cells, in response to upstream signals, including TGFB1 and DLL4.	Original network published in Westra et al., 2013	46	50
Pulmonary Inflammation	Pulmonary Inflammation	Th17 Response	1.0		The Th17 response model depicts the causal mechanisms that occur following activation of Th17 cells in response to upstream signals, including IL21, IL22, and IL26.	Original network published in Westra et al., 2013	11	11
Pulmonary Inflammation	Pulmonary Inflammation	Treg Response	1.0		The Treg response model depicts the causal mechanisms that lead to Treg cell differentiation and IL10 expression in response to upstream signals, including TGFB1 and IL7.	Original network published in Westra et al., 2013	34	43
Pulmonary Inflammation	Pulmonary Inflammation	Treg Signaling	1.1		The Treg Signaling network depicts the causal mechanisms that are activated in CD4+ Foxp3+ regulatory T-cells following T-cell receptor (TCR) ligation. Expanding on these processes, the network highlights the chemokines secreted by both macrophages and dendritic cells, as well as the cognate T-cell receptors, involved in mediating T-cell recruitment to compromised lung tissue during COPD developm…	Based on the merge of the Treg Response and T-cell Recruitment and Activation 1.0 network models. In addition, the network has been knitted and COPD-relevant mechanisms were added.	46	55
Pulmonary Inflammation	Pulmonary Inflammation	Dendritic Cell Signaling	1.1		The Dendritic Cell Signaling network depicts the causal mechanisms in key cytokine pathways leading to the activation of dendritic cells and their migration to both the lung tissue and lymph nodes. Chemokines and surface receptors expressed by dendritic cells that serve to promote T-cell migration and subsequent differentiation in the lung during COPD are included in the network.	Based on the merge of the Dendritic Cell Activation, Dendritic Cell Migration to Tissue, Dendritic Cell Migration to Lymph Node, and T-cell Recruitment and Activation network models. In addition,the network has been knitted and COPD-relevant mechanisms were added.	183	237
Pulmonary Inflammation	Pulmonary Inflammation	Dendritic Cell Signaling	1.2		The Dendritic Cell Signaling network depicts the causal mechanisms in key cytokine pathways leading to the activation of dendritic cells and their migration to both the lung tissue and lymph nodes. Chemokines and surface receptors expressed by dendritic cells that serve to promote T-cell migration and subsequent differentiation in the lung during COPD are included in the network.	Based on the Dendritic Cell Signaling 1.1 network. Modified during sbv IMPROVER network verification challenge and reviewed during Jamboree2014.	184	241
Pulmonary Inflammation	Pulmonary Inflammation	Dendritic Cell Activation	1.0		The Dendritic cell activation model depicts the causal mechanisms that lead to the production of cytokines and other inflammation0-related proteins in dendritic cells in response to upstream TLR ligands, including LPS and HMGB1.	Original network published in Westra et al., 2013	103	133
Pulmonary Inflammation	Pulmonary Inflammation	Dendritic Cell Migration to Tissue	1.0		The dendritic cell migration to tissue model depicts the causal mechanisms that describe the migration of dendritic cells from the circulation to sites of infection in response to upstream signals. Including complement, CCL3, and CCL5.	Original network published in Westra et al., 2013	50	58
Pulmonary Inflammation	Pulmonary Inflammation	Dendritic Cell Migration to Lymph Node	1.0		The Dendritic cell migration to lymph node model depicts the causal mechanisms that drive dendritic cell migration to peripheral lymph nodes from sites of infection in response to upstream signals, including CXCL9/10 and CCL19/21.	Original network published in Westra et al., 2013	30	34
Pulmonary Inflammation	COPD	B-cell activation	1.0		The B-cell Signaling network depicts the causal mechanisms linking the repertoire of surface receptors expressed on B-cells to a variety of causal downstream signaling pathways leading to B-cell activation and differentiation. The network includes key components involved in the class switching process frequently observed during COPD development, which may contribute to the generation of an autoim…	Network model built to depict the mechanisms relevant for COPD.	68	90
Pulmonary Inflammation	COPD	B-cell signaling	1.1		The B-cell Signaling network depicts the causal mechanisms linking the repertoire of surface receptors expressed on B-cells to a variety of causal downstream signaling pathways leading to B-cell activation and differentiation. The network includes key components involved in the class switching process frequently observed during COPD development, which may contribute to the generation of an autoim…	Based on the B-cell activation 1.0 network. The network has been knitted.	59	81
Pulmonary Inflammation		Macrophage Signaling	1.1		The Macrophage Signaling describes the causal mechanisms in pathways related to the recruitment of macrophages to sites of tissue injury, as well as those pathways related to the differentiation of macrophages from hematopoietic progenitors. The network also includes cell surface receptors and signaling pathways involved in macrophage efferocytosis, a process known to be largely inhibited during …	Based on the merge of the Macrophage mediated recruitment, Macrophage activation, Macrophage differentiation, and Efferocytosis network models. In addition, the network has been knitted and COPD-relevant mechanisms were added.	194	244
Pulmonary Inflammation		Macrophage Signaling	1.2		The Macrophage Signaling describes the causal mechanisms in pathways related to the recruitment of macrophages to sites of tissue injury, as well as those pathways related to the differentiation of macrophages from hematopoietic progenitors. The network also includes cell surface receptors and signaling pathways involved in macrophage efferocytosis, a process known to be largely inhibited during …	Based on the Macrophage signaling 1.1 network. Modified during sbv IMPROVER network verification challenge and reviewed during Jamboree2014.	222	292
Pulmonary Inflammation	Pulmonary Inflammation	Macrophage- Mediated Neutrophil Recruitment	1.0		The Macrophage mediated recruitment model depicts the causal mechanisms, including the secretion of IL8, SERPINE1, and leukotriene B4, that occur in macrophages in response to upstream signals, including TNF and lead to neutrophil recruitment.	Original network published in Westra et al., 2013	57	67
Pulmonary Inflammation	Pulmonary Inflammation	Macrophage Activation	1.0		The Macrophage activation model depicts the causal mechanisms involved in macrophage activation in response to environmental cues. It includes NFKB-dependent production of proinflammatory molecules in response to upstream signals, including Toll-like receptor (TLR) ligation.	Original network published in Westra et al., 2013	82	90
Pulmonary Inflammation	Pulmonary Inflammation	Macrophage Differentiation	1.0		The macrophage differentiation model depicts the causal mechanisms that operate in macrophage during differentiation from monocytes in response to upstream signals, including IL6, IGF1, and IFNG.	Original network published in Westra et al., 2013	46	52
Pulmonary Inflammation	COPD	Efferocytosis	1.0		The Efferocytosis model is a derivation of the Plaque Destabilization submodel refined to focus specifically on surface receptors and key components involved in efferocytosis and exclude general phagocytosis-related processes.	Network model built to depict the mechanisms relevant for COPD.	28	29
Pulmonary Inflammation	Pulmonary Inflammation	Mast Cell Activation	1.0		The Mast Cell Activation network depicts the causal mechanisms that occur in mast cells following exposure to antigen and IgE/Fc receptor ligation and stimulation with IL4 and KITLG. The network also includes elements involved in the resulting downstream signal transduction (e.g. Lyn, MEK and MAPK1, and LTC4) that lead to mast cell activation and subsequent release of several cytokines and other …	Original network published in Westra et al., 2013	61	73
Pulmonary Inflammation		Mast Cell Activation	1.1		The Mast Cell Activation network depicts the causal mechanisms that occur in mast cells following exposure to antigen and IgE/Fc receptor ligation and stimulation with IL4 and KITLG. The network also includes elements involved in the resulted downstream signal transduction (e.g. Lyn, MEK and MAPK1, and LTC4) that lead to mast cell activation and subsequent release of several cytokines and other f…	Based on the Mast cell activation 1.0 network. The network has been knitted and COPD-relevant mechanisms were added.	55	66
Pulmonary Inflammation	Pulmonary Inflammation	Megakaryocyte Differentiation	1.0		The Megakaryocyte Differentiation network depicts the causal mechanisms involved in megakaryocyte differentiation in response to upstream signals (e.g. IL11, CXCL12, and THPO).	Original network published in Westra et al., 2013	121	152
Pulmonary Inflammation		Megakaryocyte Differentiation	1.1		The Megakaryocyte Differentiation network depicts the causal mechanisms that are involved in megakaryocyte differentiation in response to upstream signals (e.g. IL11, CXCL12, and THPO).	Based on the Megakaryocyte differentiation 1.0 network. The network has been knitted and COPD-relevant mechanisms were added.	122	158
Pulmonary Inflammation		Neutrophil Signaling	1.1		The Neutrophil Signaling network depicts the causal mechanisms that lead to various cellular functions in neutrophils, such as polarization, extravasation, respiratory burst, response to stimuli, and chemotaxis, in response to upstream signals such as CSF3, TNF, IL8, CXCL12, F2, and FPR1.	Based on the merge of the Neutrophil Response and neutrophil Chemotaxis network models. In addition, the network has been knitted and COPD-relevant mechanisms were added.	155	238
Pulmonary Inflammation		Neutrophil Signaling	1.2		The Neutrophil Signaling network depicts the causal mechanisms that lead to various cellular functions in neutrophils, such as polarization, extravasation, respiratory burst, response to stimuli, and chemotaxis, in response to upstream signals such as CSF3, TNF, IL8, CXCL12, F2, and FPR1.	Based on the Neurophil signaling 1.1 network. Modified during sbv IMPROVER network verification challenge and reviewed during Jamboree2014.	227	372
Pulmonary Inflammation	Pulmonary Inflammation	Neutrophil response	1.0		The Neutrophil response model depicts the causal mechanisms that lead to various cellular functions in neutrophils, such as polarization, extravasation, and respiratory burst in response to upstream signals including TNF, CSF3, and FPR1.	Original network published in Westra et al., 2013	91	143
Pulmonary Inflammation	Pulmonary Inflammation	Neutrophil chemotaxis	1.0		The Neutrophil chemotaxis model depicts the causal mechanisms that lead to the regulation of neutrophil chemotaxis in response to upstream signals, including CSF3, F2, IL8, CXCL12, and S100A8/9.	Original network published in Westra et al., 2013	83	107
Pulmonary Inflammation	Pulmonary Inflammation	NK Cell Activation	1.0		The NK Signaling network depicts the causal mechanisms involved in NK cell activation and the induction of target cell cytolysis in response to upstream signals, including interleukins IL2/4/7/12/15, TGFB1, IFNs and ITGB2.	Original network published in Westra et al., 2013	67	83
Pulmonary Inflammation		NK Signaling	1.1		The NK Signaling network depicts the causal mechanisms that are involved in NK cell activation and the induction of target cell cytolysis in response to upstream signals, including interleukins, TGFB1, IFNs and ITGB2	Based on the NK signaling 1.0 network. The network has been knitted and COPD-relevant mechanisms were added.	63	77
Pulmonary Inflammation	Pulmonary Inflammation	Microvascular Endothelium Activation	1.0		The Microvascular Endothelium Activation model depicts the causal mechanisms that describe acute response of healthy pulmonary endothelium to pro-inflammatory stimuli. Response mechanisms include production of the inflammatory chemokines, adhesion molecules and other mediators during endothelial cells activation leading to lung microvascular endothelial cells dysfunction. This includes upregulati…	Original network published in Westra et al., 2013	108	164
Pulmonary Inflammation	Pulmonary Inflammation	Epithelial Innate Immune Activation	1.1		The Epithelial Innate Immune Activation network depicts causal mechanisms involved in aspects of the innate immune system that are initially activated in response to cigarette smoke exposure and remain in a state of constitutive activation during COPD development. These processes include Toll-like receptor activation and respective pathways leading to subsequent proinflammatory cytokine productio…	Based on the merge of the Epithelial Cell Barrier Defense and Epithelial Proinflammatory Signaling network models. In addition,the network has been knitted and COPD-relevant mechanisms were added.	132	176
Pulmonary Inflammation	Pulmonary Inflammation	Epithelial Cell Barrier Defense	1.0		The Epithelial cell barrier defense model depicts the causal mechanisms involved in maintenance or disruption of the barrier function of lung epithelial cells. It details the regulation of the btight junction permeability in response to upstream signals including EGF, TNF, ADAM17, and ROS.	Original network published in Westra et al., 2013	24	25
Pulmonary Inflammation	Pulmonary Inflammation	Epithelial Proinflammatory Signaling	1.0		The Epithelial proinflammatory signaling model depicts the causal mechanisms that center around the production of proinflammatory chemokines during epithelial cell activation in response to upstream signals, including TNF, TLR4, ELA2, and IL1B.	Original network published in Westra et al., 2013	105	138
Pulmonary Inflammation	Pulmonary Inflammation	Tissue Damage	1.0		The Tissue Damage network depicts the causal mechanisms leading to the secretion of damage-associated molecular patterns (DAMPs) and pathogen associated molecular patterns (PAMPs) following tissue injury. The network includes pathways related to the detection of DAMPs, which serve to perpetuate heightened immune responses to noninfectious tissue insult.	Original network published in Westra et al., 2013	74	92
Pulmonary Inflammation	Pulmonary Inflammation	Tissue damage	1.1		The Tissue Damage network depicts the causal mechanisms leading to the secretion of damage-associated molecular patterns (DAMPs) and pathogen associated molecular patterns (PAMPs) following tissue injury. The network includes pathways related to the detection of DAMPs, which serve to perpetuate heightened immune responses to noninfectious tissue insult.	Based on the tissue damage 1.0 network. The network has been knitted and COPD-relevant mechanisms were added.	86	111
Pulmonary Inflammation	Pulmonary Inflammation	Mucus Hypersecretion	1.0		The Epithelial Mucus Hypersecretion network depicts the causal mechanisms that lead to increased expression of MUC5AC and mucus hypersecretion in pulmonary epithelial cells in response to pro-inflammatory signals (e.g. IL13, CCL2, TNF, and EGF) and environmental insults.	Original network published in Westra et al., 2013	89	110
Pulmonary Inflammation	Pulmonary Inflammation	Epithelial Mucus Hypersecretion	1.1		The Epithelial Mucus Hypersecretion network depicts the causal mechanisms that lead to increased expression of MUC5AC and mucus hypersecretion in pulmonary epithelial cells in response to pro-inflammatory signals (e.g. IL13, CCL2, and TNF) and environmental insults. The network also includes COPD-specific signaling components such as various mucins and mucocilliary clearance processes.	Based on the epithelial mucus hypersecretion1.0 network. The network has been knitted and COPD-relevant mechanisms were added.	131	206
Vascular Inflammation	Cardiovascular Inflammation	Endothelial Cell Activation	1.0		The Endothelial cell activation model l depicts the causal mechanisms that are involved in four processes leading to endothelial cell activation in early atherosclerosis: 1) Cell adhesion via induction of adhesion molecules (e.g. ICAM1, SELE), 2) Lipid oxidation by oxLDL-induced production of ROS and nitric oxide, 3) Endothelial permeability mediated by VEGFA, 4) Proinflammatory signaling through…	Original network published in De Leon et al, 2014	133	407
Vascular Inflammation	Cardiovascular Inflammation	Platelet Activation	1.0		The Platelet activation model depicts the causal mechanisms that describe the activation of platelets following exposure to damaged endothelial cell components. This model includes the mechanisms leading to platelet activation, as well as the release of alpha granule contents.	Original network published in De Leon et al, 2014	134	179
Vascular Inflammation	Cardiovascular Inflammation	Endothelial Cell-Monocyte Interaction	1.0		The Endothelial cell -monocyte interaction model depicts the causal mechanisms that occur during the activation of endothelial cells at- atherosclerotic lesions' prone sites in the arterial tree which results in the up-regulation of cell adhesion molecules and chemokines that mediate the recruitment of circulating monocytes. Included in the model are mechanisms of endothelial cells (EC) stimulati…	Original network published in De Leon et al, 2014	86	112
Vascular Inflammation	Cardiovascular Inflammation	Foam Cell Formation	1.0		The Foam cell formation model depicts the causal mechanisms related to three main signaling cascades. These signaling pathways lead to activation of transcription factors involved in the transformation of macrophages into lipid-laden foam cells: 1) TNF-mediated increases in NFKB transcriptional activity, 2) Angiotensin II, serum glucose, and EDN1 increase the generation of reactive oxygen species…	Original network published in De Leon et al, 2014	192	285
Vascular Inflammation	Cardiovascular Inflammation	Smooth Muscle Cell Activation	1.0		The Smooth muscle cell activation model depicts the causal mechanisms that involve three main branches of signaling: 1) CD40 increases NFKB activity, leading to production of secreted molecules, such as, IL1B, IL8, IL6, and TNF, 2) PDGFB increases NR4A3, leading to CCND1 expression, 3) oxidized LDL activation of TLR4, leading to CTNNB1 activation and CCND1 expression. The effects of the secreted …	Original network published in De Leon et al, 2014	137	179
Vascular Inflammation	Cardiovascular Inflammation	Plaque Destabilization	1.0		The Plaque destabilization submodel depicts the causal mechanisms leading to plaque rupture, focusing on mechanisms related to fibrous cap thinning and decreased cellularity of the plaque core. The main mechanisms reflected in the model include: 1) Matrix degradation due to either increased matrix metalloproteinases (MMP) activity or decrease of tissue inhibitors of metalloproteinases (TIMP) acti…	Original network published in De Leon et al, 2014	246	494

## Sheet: Network_list
Original "Big" Network Model	Subnetwork	Original "Big" Network Model
Angiogenesis	Growth Factor-Mediated Angiogenesis	TRAG - Angiogenesis
Angiogenesis	HIF1A Regulation and Signaling	TRAG - Angiogenesis
Angiogenesis	Immune Regulation of Angiogenesis	TRAG - Angiogenesis
Angiogenesis	Sprouting and Tubulogenesis	TRAG - Angiogenesis
Angiogenesis	VEGF-Mediated Angiogenesis	TRAG - Angiogenesis
Cardiovascular Inflammation	Endothelial Cell Activation	Cardiovascular Inflammation
Cardiovascular Inflammation	Endothelial Cell-Monocyte Interaction	Cardiovascular Inflammation
Cardiovascular Inflammation	Foam Cell Formation	Cardiovascular Inflammation
Cardiovascular Inflammation	Plaque Destabilization	Cardiovascular Inflammation
Cardiovascular Inflammation	Platelet Activation	Cardiovascular Inflammation
Cardiovascular Inflammation	Smooth Muscle Cell Activation	Cardiovascular Inflammation
Cell Cycle	Cell Cycle	Regulation of Proliferation
Cellular Stress	Drug Metabolism Response	Cellular Stress
Cellular Stress	Endoplasmic Reticulum Stress	Cellular Stress
Cellular Stress	Hypoxic Stress	Cellular Stress
Cellular Stress	NFE2L2 Signaling	Cellular Stress
Cellular Stress	Osmotic Stress	Cellular Stress
Cellular Stress	Oxidative Stress	Cellular Stress
COPD	B-cell activation--Merged	COPD
COPD	Efferocytosis	COPD
COPD	T-Cell Recruitment and Activation--Merged	COPD
DACS - autophagy	ATG Induction of Autophagy	DACS - autophagy
DACS - senescence	Regulation of CDKN2A expression	DACS - senescence
DACS - apoptosis	Caspase Cascade	DACS - apoptosis
DACS - DNA damage response	Components Affecting TP53 Activity	DACS - DNA damage response
DACS - DNA damage response	Components Affecting TP63 Activity	DACS - DNA damage response
DACS - DNA damage response	Components Affecting TP73 Activity	DACS - DNA damage response
DACS - DNA damage response	DNA damage to G1/S Checkpoint	DACS - DNA damage response
DACS - DNA damage response	DNA damage to G2/M Checkpoint	DACS - DNA damage response
DACS - DNA damage response	Double-Strand Break Response	DACS - DNA damage response
DACS - apoptosis	ER Stress-Induced Apoptosis	DACS - apoptosis
DACS - necroptosis	Fas Activation	DACS - necroptosis
DACS - DNA damage response	Inhibition of DNA Repair	DACS - DNA damage response
DACS - apoptosis	MAPK Signaling	DACS - apoptosis
DACS - autophagy	mTOR Signaling	DACS - autophagy
DACS - DNA damage response	NER/XP pathway	DACS - DNA damage response
DACS - apoptosis	NFkB Signaling	DACS - apoptosis
DACS - autophagy	Nutrient transporter synthesis	DACS - autophagy
DACS - senescence	Oncogene Induced Senescence	DACS - senescence
DACS - apoptosis	PKC Signaling	DACS - apoptosis
DACS - apoptosis	Proapoptotic Mitochondrial Signaling	DACS - apoptosis
DACS - necroptosis	Proinflammatory Mediators	DACS - necroptosis
DACS - apoptosis	Prosurvival Mitochondrial Signaling	DACS - apoptosis
DACS - autophagy	Protein Synthesis	DACS - autophagy
DACS - senescence	Regulation by Tumor Suppressors	DACS - senescence
DACS - senescence	Replicative Senescence	DACS - senescence
DACS - necroptosis	RIPK/ROS Mediated Execution	DACS - necroptosis
DACS - DNA damage response	Single-Strand Break Response	DACS - DNA damage response
DACS - necroptosis	Gene signature	DACS - necroptosis
DACS - senescence	Stress Induced Premature Senescence	DACS - senescence
DACS - necroptosis	TNFR1 Activation	DACS - necroptosis
DACS - apoptosis	TNFR1/Fas Signaling	DACS - apoptosis
DACS - DNA damage response	TP53 TS	DACS - DNA damage response
DACS - apoptosis	TP53 TS	DACS - apoptosis
DACS - senescence	Transcriptional Regulation of the SASP	DACS - senescence
Pulmonary Inflammation	Dendritic Cell Activation	Pulmonary Inflammation
Pulmonary Inflammation	Dendritic Cell Migration to Lymph Node	Pulmonary Inflammation
Pulmonary Inflammation	Dendritic Cell Migration to Tissue	Pulmonary Inflammation
Pulmonary Inflammation	Epithelial Cell Barrier Defense	Pulmonary Inflammation
Pulmonary Inflammation	Epithelial Proinflammatory Signaling	Pulmonary Inflammation
Pulmonary Inflammation	Macrophage Activation	Pulmonary Inflammation
Pulmonary Inflammation	Macrophage Differentiation	Pulmonary Inflammation
Pulmonary Inflammation	Macrophage Mediated Recruitment	Pulmonary Inflammation
Pulmonary Inflammation	Mast Cell Activation	Pulmonary Inflammation
Pulmonary Inflammation	Megakaryocyte Differentiation	Pulmonary Inflammation
Pulmonary Inflammation	Microvascular Endothelium Activation	Pulmonary Inflammation
Pulmonary Inflammation	Mucus Hypersecretion	Pulmonary Inflammation
Pulmonary Inflammation	Neutrophil chemotaxis	Pulmonary Inflammation
Pulmonary Inflammation	Neutrophil response	Pulmonary Inflammation
Pulmonary Inflammation	NK Cell Activation	Pulmonary Inflammation
Pulmonary Inflammation	Tc Response	Pulmonary Inflammation
Pulmonary Inflammation	Th1 Differentiation	Pulmonary Inflammation
Pulmonary Inflammation	Th1 Response	Pulmonary Inflammation
Pulmonary Inflammation	Th17 Differentiation	Pulmonary Inflammation
Pulmonary Inflammation	Th17 Response	Pulmonary Inflammation
Pulmonary Inflammation	Th2 Differentiation	Pulmonary Inflammation
Pulmonary Inflammation	Th2 Response	Pulmonary Inflammation
Pulmonary Inflammation	Tissue Damage	Pulmonary Inflammation
Pulmonary Inflammation	Treg Response	Pulmonary Inflammation
Regulation of Proliferation	Calcium	Regulation of Proliferation
Regulation of Proliferation	Cell Interaction	Regulation of Proliferation
Regulation of Proliferation	Clock	Regulation of Proliferation
Regulation of Proliferation	Epigenetics	Regulation of Proliferation
Regulation of Proliferation	Growth Factor	Regulation of Proliferation
Regulation of Proliferation	Hedgehog	Regulation of Proliferation
Regulation of Proliferation	Hox	Regulation of Proliferation
Regulation of Proliferation	Jak Stat	Regulation of Proliferation
Regulation of Proliferation	Mapk	Regulation of Proliferation
Regulation of Proliferation	mTor	Regulation of Proliferation
Regulation of Proliferation	Notch	Regulation of Proliferation
Regulation of Proliferation	Nuclear Receptors	Regulation of Proliferation
Regulation of Proliferation	PGE2	Regulation of Proliferation
Regulation of Proliferation	Wnt	Regulation of Proliferation
Tissue Repair	Cell Migration and Adhesion in Wound Healing	TRAG - Tissue Repair
Tissue Repair	Differentiation of Progenitor Cell in Wound Healing	TRAG - Tissue Repair
Tissue Repair	Fibrosis and EMT	TRAG - Tissue Repair
Tissue Repair	Immune Regulation of Tissue Repair	TRAG - Tissue Repair
